# Supplementary material for: Evolutionary diversification of cytokinin-specific glucosyltransferases in angiosperms and enigma of missing cis-zeatin O-glucosyltransferase gene in Brassicaceae
Source: Sci Rep. 2021 Apr 12;11:7885. doi: 10.1038/s41598-021-87047-8 (PMC8041765; doi:10.1038/s41598-021-87047-8)
Supplement: Supplementary file 4 — Supplementary Table S1. [file 41598_2021_87047_MOESM4_ESM.xlsx]

## Sheet: List1
Evolutionary diversification of cytokinin-specific glucosyltransferases in angiosperms and enigma of missing cis-zeatin O-glucosyltransferase gene in Brassicaceae
Lenka Záveská Drábková, David Honys and Václav Motyka
Supplement Table 1. Unique consensus domains of cisZOG in the main plant groups. UDPGT domain (PF00201, UDP-glucoronosyl and UDP-glucosyl transferase) contains all groups of plants.
	Order	Family	Species	Motifs (Pfam)	Description
BASAL ANGIOSPERMS	Amborellales	Amborellaceae	Amborella trichopoda	Glyco_tran_28_C	PF04101, Glycosyltransferase family 28 C-terminal domain
MONOCOTS	Alismatales	Alismataceae	Spirodella polyrhiza	DUF3995	PF13160, Protein of unknown function (DUF3995)
		Zosteraceae	Zostera marina	Glyco_tran_28_C	PF04101, Glycosyltransferase family 28 C-terminal domain
	Asparagales	Orchideaceae	Apostasia shenzhenica	Glyco_tran_28_C	PF04101, Glycosyltransferase family 28 C-terminal domain
	Arecales	Arecaceae	Elaeis guineensis	Glyco_tran_28_C	PF04101, Glycosyltransferase family 28 C-terminal domain
				Glyco_trans_4_4	PF13579, Glycosyl transferase 4-like domain
				Linker_histone	PF00538, linker histone H1 and H5 family
			Phoenix dactylifera	Glyco_tran_28_C	PF04101, Glycosyltransferase family 28 C-terminal domain
				Glyco_trans_1_4	PF13692, Glycosyl transferases group 1
	Poales	Bromeliaceae	Ananas comosus	Glyco_tran_28_C	PF04101, Glycosyltransferase family 28 C-terminal domain
		Poaceae	Avena strigosa
			Aegilops tauschii ssp. tauschii	Glyco_tran_28_C	PF04101, Glycosyltransferase family 28 C-terminal domain
				Glyco_transf_4	PF13439, Glycosyltransferase Family 4
			Brachypodium distachyon	Glyco_tran_28_C	PF04101, Glycosyltransferase family 28 C-terminal domain
			Brachypodium stacei	ThiC_Rad_SAM	PF01964, Radical SAM ThiC family
			Dichanthelium oligosanthes
			Hordeum vulgare ssp. vulgare	Glyco_tran_28_C	PF04101, Glycosyltransferase family 28 C-terminal domain
			Oropetium thomaeum
			Oryza brachyantha	Glyco_tran_28_C	PF04101, Glycosyltransferase family 28 C-terminal domain
				Glyco_trans_1_4	PF13692, Glycosyl transferases group 1
			Oryza sativa
			Oryza sativa Indica	Glyco_tran_28_C	PF04101, Glycosyltransferase family 28 C-terminal domain
			Oryza sativa Japonica	Glyco_trans_1_4	PF13692, Glycosyl transferases group 1
			Panicum hallii	Glyco_tran_28_C	PF04101, Glycosyltransferase family 28 C-terminal domain
			Setaria italica	Glyco_tran_28_C	PF04101, Glycosyltransferase family 28 C-terminal domain
				Glyco_trans_1_4	PF13692, Glycosyl transferases group 1
			Sacharum sp.
			Sorgum bicolor
			Triticum aestivum	DUF902	PF06001, Domain of Unknown Function (DUF902)
				Glyco_tran_28_C	PF04101, Glycosyltransferase family 28 C-terminal domain
			Triticum uratu
			Zea mays	AroM	PF07302, AroM protein
				Glyco_tran_28_C	PF04101, Glycosyltransferase family 28 C-terminal domain
	Zingiberales	Musaceae	Musa acuminata ssp. malaccensis	Glyco_tran_28_C	PF04101, Glycosyltransferase family 28 C-terminal domain
DICOTS	Proteales	Nelumbonaceae	Nelumbo nucifera	Glyco_tran_28_C	PF04101, Glycosyltransferase family 28 C-terminal domain
				Glyco_trans_4_4	PF13579, Glycosyl transferase 4-like domain
				UBN_AB	PF14075, Ubinuclein conserved middle domain
	Ranunculales	Papaveraceae	Macleaya cordata
		Ranunculaceae	Aquilegia coerulea	Glyco_tran_28_C	PF04101, Glycosyltransferase family 28 C-terminal domain
	Vitales	Vitaceae	Vitis vinifera	Glyco_tran_28_C	PF04101, Glycosyltransferase family 28 C-terminal domain
	Myrtales	Myrtaceae	Eucalyptus grandis	Glyco_tran_28_C	PF04101, Glycosyltransferase family 28 C-terminal domain
	Sapindales	Rutaceae	Citrus clementina	Glyco_tran_28_C	PF04101, Glycosyltransferase family 28 C-terminal domain
			Citrus sinensis	Glyco_tran_28_C	PF04101, Glycosyltransferase family 28 C-terminal domain
			Citrus unshiu
	Brassicales	Caricaceae	Carica papaya
		Brassicaceae	Arabidopsis thaliana
	Malvales	Malvaceae	Corchorus capsularis	Glyco_tran_28_C	PF04101, Glycosyltransferase family 28 C-terminal domain
			Durio zibethinus
			Glycine max	Glyco_tran_28_C	PF04101, Glycosyltransferase family 28 C-terminal domain
				Glyco_trans_1_4	PF13692, Glycosyl transferases group 1
				ORC2	PF04084, Origin recognition complex subunit 2
			Glycine soja	Glyco_tran_28_C	PF04101, Glycosyltransferase family 28 C-terminal domain
				Glyco_trans_1_4	PF13692, Glycosyl transferases group 1
			Gossypium arboreum	Cerato-platanin	PF07249, Cerato-platanin
			Gossypium hirsutum	Cerato-platanin	PF07249, Cerato-platanin
			Gossypium raimondii	Cerato-platanin	PF07249, Cerato-platanin
				Toxin_33	Waglerin family
			Theobroma cacao	Glyco_tran_28_C	PF04101, Glycosyltransferase family 28 C-terminal domain
	Malphigiales	Euphorbiaceae	Hevea brasiliensis	DUF1205	PF06722, Protein of unknown function (DUF1205)
			Jatropha curcas	Glyco_tran_28_C	PF04101, Glycosyltransferase family 28 C-terminal domain
			Manihot esculenta
			Ricinus communis	DUF1205	PF06722, Protein of unknown function (DUF1205)
		Salicaceae	Populus euphratica
			Populus trichocarpa	Glyco_tran_28_C	PF04101, Glycosyltransferase family 28 C-terminal domain
			Salix purpurea	Glyco_tran_28_C	PF04101, Glycosyltransferase family 28 C-terminal domain
	Fabales	Fabaceae	Arachis duranensis
			Arachis ipaensis
			Cajanus cajan	UCR_14kD	PF02271, Ubiquinol-cytochrome C reductase complex 14kD subunit
			Cicer arietinum	Cerato-platanin	PF07249, Cerato-platanin
				Glyco_tran_28_C	PF04101, Glycosyltransferase family 28 C-terminal domain
			Lupinus angustifolius	Cerato-platanin	PF07249, Cerato-platanin
				Glyco_tran_28_C	PF04101, Glycosyltransferase family 28 C-terminal domain
				Glyco_trans_1_4	PF13692, Glycosyl transferases group 1
			Medicago truncatula	Ntox8	PF15545, Bacterial toxin 8
			Phaseolus lunatus	Glyco_tran_28_C	PF04101, Glycosyltransferase family 28 C-terminal domain
			Phaseolus vulgaris	Glyco_tran_28_C	PF04101, Glycosyltransferase family 28 C-terminal domain
				UBN_AB	PF14075, Ubinuclein conserved middle domain
			Trifolium pratense	Ntox8	PF15545, Bacterial toxin 8
			Trifolium subterraneum
			Vigna angularis ssp. angularis	Glyco_tran_28_C	PF04101, Glycosyltransferase family 28 C-terminal domain
				LptD	PF04453, LPS transport system D
				ORC2	PF04084, Origin recognition complex subunit 2
				UCR_14kD	PF02271, Ubiquinol-cytochrome C reductase complex 14kD subunit
			Vigna radiata ssp. radiata	Cerato-platanin	PF07249, Cerato-platanin
				Glyco_tran_28_C	PF04101, Glycosyltransferase family 28 C-terminal domain
				ORC2	PF04084, Origin recognition complex subunit 2
				SARA	PF11409, Smad anchor for receptor activation (SARA)
	Rosales	Moraceae	Morus notabilis
		Rhamnaceae	Ziziphus jujuba	Glyco_tran_28_C	PF04101, Glycosyltransferase family 28 C-terminal domain
		Rosaceae	Fragaria vesca ssp. vesca	Glyco_tran_28_C	PF04101, Glycosyltransferase family 28 C-terminal domain
			Malus domestica	Lig_C	PF18330, Ligase Pab1020 C-terminal region
			Prunus avium
			Prunus mume
			Prunus persica
			Pyrus x bretschneideri	Lig_C	PF18330, Ligase Pab1020 C-terminal region
	Fagales	Fagaceae	Quercus suber	SARA	PF11409, Smad anchor for receptor activation (SARA)
		Juglandaceae	Juglans regia	DNA_gyraseA_C	PF03989, DNA gyrase C-terminal domain, beta-propeller
				Glyco_tran_28_C	PF04101, Glycosyltransferase family 28 C-terminal domain
	Cucurbitales	Cucurbitaceae	Cucumis sativus	Glyco_tran_28_C	PF04101, Glycosyltransferase family 28 C-terminal domain
				Glyco_trans_4_4	PF13579, Glycosyl transferase 4-like domain
				Msg2_C	PF12373, Major surface glycoprotein 2 C terminal
			Cucurbita maxima	Glyco_tran_28_C	PF04101, Glycosyltransferase family 28 C-terminal domain
	Caryophyllales	Amaranthaceae	Amaranthus hypochondriacus	Glyco_tran_28_C	PF04101, Glycosyltransferase family 28 C-terminal domain
				Nrap_D6	PF17407, Nrap protein domain 6
			Beta vulgaris
			Chenopodium quinoa	ATPase_2	PF01637, ATPase domain predominantly from Archaea
				Cerato-platanin	PF07249, Cerato-platanin
				Glyco_tran_28_C	PF04101, Glycosyltransferase family 28 C-terminal domain
				Sgf11_N	PF18519, SAGA-associated factor 11 N-terminal domain
	Gentianales	Rubiaceae	Coffea arabica	DUF799	PF05643, Putative bacterial lipoprotein (DUF799)
				Glyco_tran_28_C	PF04101, Glycosyltransferase family 28 C-terminal domain
			Coffea canephora	Glyco_tran_28_C	PF04101, Glycosyltransferase family 28 C-terminal domain
	Solanales	Convolvulaceae	Ipomoea nil	Glyco_tran_28_C	PF04101, Glycosyltransferase family 28 C-terminal domain
		Solanaceae	Capsicum annuum
			Nicotiana attaenuata	Glyco_tran_28_C	PF04101, Glycosyltransferase family 28 C-terminal domain
				UvsW	PF11637, ATP-dependant DNA helicase UvsW
			Nicotiana sylvestris	Cerato-platanin	PF07249, Cerato-platanin
				Glyco_tran_28_C	PF04101, Glycosyltransferase family 28 C-terminal domain
				Msg2_C	PF12373, Major surface glycoprotein 2 C terminal
			Nicotiana tabacum	Glyco_tran_28_C	PF04101, Glycosyltransferase family 28 C-terminal domain
			Nicotiana tomentosiformis	Glyco_tran_28_C	PF04101, Glycosyltransferase family 28 C-terminal domain
			Solanum lycopersicum	Choline_kin_N	PF04428, Choline kinase N terminus
				Glyco_tran_28_C	PF04101, Glycosyltransferase family 28 C-terminal domain
			Solanum pennellii	Choline_kin_N	PF04428, Choline kinase N terminus
				Glyco_tran_28_C	PF04101, Glycosyltransferase family 28 C-terminal domain
			Solanum tomentosiformis	Glyco_tran_28_C	PF04101, Glycosyltransferase family 28 C-terminal domain
			Solanum tuberosum	Choline_kin_N	PF04428, Choline kinase N terminus
				Glyco_tran_28_C	PF04101, Glycosyltransferase family 28 C-terminal domain
			Spinacia oleracea	Glyco_tran_28_C	PF04101, Glycosyltransferase family 28 C-terminal domain
	Lamiales	Gesneriaceae	Dorcoceras hygrometricum
		Phrymaceae	Erythranthe guttata (Mimulus guttatus)
		Bignoniaceae	Handroanthus impetiginosus	Smac_DIABLO	PF09057, Second Mitochondria-derived Activator of Caspases
		Oleaceae	Olea europaea ssp. sylvestris	DUF2818	PF10993, Protein of unknown function (DUF2818)
				Glyco_tran_28_C	PF04101, Glycosyltransferase family 28 C-terminal domain
				Stirrup	PF09061, Stirrup
		Pedaliaceae	Sesamum indicum	Glyco_tran_28_C	PF04101, Glycosyltransferase family 28 C-terminal domain
	Asterales	Asteraceae	Helianthus annuus	Glyco_tran_28_C	PF04101, Glycosyltransferase family 28 C-terminal domain
	Apiales	Apiaceae	Daucus carota var. sativus	Chol_subst-bind	PF09129, Cholesterol oxidase, substrate-binding
				Glyco_tran_28_C	PF04101, Glycosyltransferase family 28 C-terminal domain
		Araliaceae	Panax ginseng	Glyco_tran_28_C	PF04101, Glycosyltransferase family 28 C-terminal domain
