# Supplementary material for: Evolutionary diversification of cytokinin-specific glucosyltransferases in angiosperms and enigma of missing cis-zeatin O-glucosyltransferase gene in Brassicaceae
Source: Sci Rep. 2021 Apr 12;11:7885. doi: 10.1038/s41598-021-87047-8 (PMC8041765; doi:10.1038/s41598-021-87047-8)
Supplement: Supplementary file 5 — Supplementary Table S2. [file 41598_2021_87047_MOESM5_ESM.xlsx]

## Sheet: Similarity matrix BLOSSUM45
Evolutionary diversification of cytokinin-specific glucosyltransferases in angiosperms and enigma of missing cis-zeatin O-glucosyltransferase gene in Brassicaceae
Lenka Záveská Drábková, David Honys and Václav Motyka
Supplement Table 2a. Sequence similarity matrix BLOSSUM45 for 376 species.
	Pavir.Ga00910_Org_Pvirgatum_pe	Pavir.Ga01031_Org_Pvirgatum_pe	Pavir.J28687_Org_Pvirgatum_pep	59_Ananas_comosus_ZOG1_b	235_Ananas_comosus_ZOG2_isoX1_	234_Ananas_comosus_ZOG2_isoX1_	60_Ananas_comosus_ZOG1_a	77_Panicum_hallii_PAHAL_G01884	267_Setaria_italica_ZOG_f	13_Saccharum_hybrid_cultivar_R	28_Triticum_aestivum	18_Hordeum_vulagre_vulgare_a	238_Aegilops_tauschii_tauschii	12_Triticum_aestivum_ZOG	109_Brachypodium_distachyon_ZO	193_Oryza_sativa_Japonica_ZOG_	33_Oryza_sativa_Japonica_ZOG_b	6_Avena_strigosa_c	236_Aegilops_tauschii_tauschii	Oropetium_20150105_10306_Org_O	298_Oropetium_thomaeum_ZOG1	62_Dichanthelium_oligosanthes_	75_Panicum_hallii_PAHAL_B04840	119_Setaria_italica_ZOG_e	102_Sorgum_bicolor_ZOG1_a	140_Zea_mays_ZOG_a	14_Saccharum_hybrid_cultivar_Z	99_Sorghum_bicolor_ZOG_e	Sevir.7G206300_Org_Sviridis_pe	Seita.7G194300_Org_Sitalica_pe	268_Setaria_italica_ZOG_b	Pavir.Ga01027_Org_Pvirgatum_pe	Pavir.Gb00943_Org_Pvirgatum_pe	78_Panicum_hallii_PAHAL_G01885	Pavir.Ga01050_Org_Pvirgatum_pe	Pavir.J40761_Org_Pvirgatum_pep	Pavir.J05895_Org_Pvirgatum_pep	Pavir.J31680_Org_Pvirgatum_pep	79_Panicum_hallii_PAHAL_G01886	Sevir.7G206700_Org_Sviridis_pe	50_Setaria_italica_SETIT_01213	5_Sorghum_bicolor_ZOG_f	97_Sorghum_bicolor_ZOG_g	Sevir.7G206800_Org_Sviridis_pe	Seita.7G194700_Org_Sitalica_pe	172_Setaria_italica_ZOG_c	69_Zea_mays_a	57_Zea_mays_c	Zm00008a007639_Org_ZmaysPH207_
Pavir.Ga00910_Org_Pvirgatum_pe		71.841	81.498	66.906	66.906	68.705	68.705	46.045	68.310	65.761	61.566	64.685	66.551	68.613	68.182	68.182	68.182	66.111	67.944	66.138	66.316	69.751	67.616	69.395	66.901	66.071	74.733	75.177	67.730	74.377	74.113	72.340	75.801	75.445	75.801	74.733	80.070	76.923	79.021	76.596	76.950	76.678	76.408	75.265	75.352	75.618	71.831	71.579	69.262
Pavir.Ga01031_Org_Pvirgatum_pe	71.841		90.118	65.696	64.909	65.314	65.182	55.044	66.129	76.178	64.108	66.260	67.343	61.012	63.934	65.182	62.146	75.131	65.650	71.939	67.143	67.131	67.490	68.313	66.531	65.496	72.765	73.389	67.769	71.784	71.429	72.074	74.689	74.428	73.859	73.029	78.850	89.888	76.543	69.421	69.772	75.000	73.653	74.793	67.776	74.948	70.309	70.021	73.378
Pavir.J28687_Org_Pvirgatum_pep	81.498	90.118		70.353	70.588	71.059	71.059	56.773	72.517	75.654	68.213	71.198	72.414	68.493	69.885	71.754	68.337	75.131	70.975	71.684	72.727	72.581	73.272	74.194	71.854	70.670	78.935	79.398	74.134	77.598	77.546	78.522	80.370	80.093	79.446	78.522	83.524	90.262	83.257	74.483	74.885	79.770	79.770	79.310	79.540	79.493	74.541	74.541	74.600
59_Ananas_comosus_ZOG1_b	66.906	65.696	70.353		100.000	95.708	95.708	60.695	76.409	74.074	73.077	75.157	75.625	77.231	72.234	73.101	70.637	72.632	73.859	70.437	75.104	76.398	75.833	74.741	74.167	73.207	75.796	76.956	73.150	76.433	76.321	75.210	76.645	76.858	76.433	76.221	76.050	77.444	74.790	69.620	70.042	75.738	75.000	75.053	74.739	75.053	75.000	74.895	73.394
235_Ananas_comosus_ZOG2_isoX1_	66.906	64.909	70.588	100.000		94.549	94.549	60.360	75.770	74.074	73.077	74.896	75.362	77.231	72.234	73.101	70.637	72.632	73.859	70.437	75.104	75.758	75.833	74.948	74.167	73.207	75.796	76.956	73.362	76.645	76.533	75.420	76.858	77.070	76.645	76.433	76.261	77.820	75.000	69.831	70.253	75.738	73.931	75.264	73.931	75.264	75.000	74.895	73.394
234_Ananas_comosus_ZOG2_isoX1_	68.705	65.314	71.059	95.708	94.549		99.158	59.099	74.590	73.351	73.233	75.260	75.726	76.615	73.222	72.634	70.165	72.559	74.636	70.361	74.844	75.101	76.200	75.104	74.739	73.573	76.433	77.167	73.996	77.282	77.378	76.261	77.495	77.919	77.282	76.858	77.311	78.571	76.050	70.886	71.308	75.738	74.338	75.053	73.523	75.053	75.420	75.523	74.312
60_Ananas_comosus_ZOG1_a	68.705	65.182	71.059	95.708	94.549	99.158		59.099	74.590	73.351	73.233	75.052	75.519	76.615	73.013	72.634	70.165	72.559	74.636	70.361	74.844	75.354	76.200	75.104	74.739	73.573	76.433	77.167	73.996	77.282	77.378	76.261	77.495	77.919	77.282	76.858	77.311	78.571	76.050	70.886	71.308	75.738	74.134	75.053	73.374	75.053	75.420	75.523	74.312
77_Panicum_hallii_PAHAL_G01884	46.045	55.044	56.773	60.695	60.360	59.099	59.099		70.705	70.901	58.011	58.845	60.180	56.000	57.455	60.215	57.706	64.000	59.783	56.209	59.855	59.043	59.640	60.432	58.258	57.952	62.340	62.477	60.623	62.157	62.113	60.326	63.254	63.071	62.888	61.974	60.688	78.067	60.436	57.455	57.091	62.909	61.879	62.477	62.167	62.477	60.326	60.108	57.813
267_Setaria_italica_ZOG_f	68.310	66.129	72.517	76.409	75.770	74.590	74.590	70.705		92.021	71.069	74.074	74.743	78.012	74.066	75.306	72.245	76.903	75.413	73.402	76.082	75.556	76.337	76.181	75.519	75.523	77.824	76.875	73.750	77.197	77.083	75.362	78.452	78.452	78.033	76.987	76.812	79.926	75.726	71.310	71.518	77.755	76.162	77.083	76.721	77.292	76.398	76.082	74.718
13_Saccharum_hybrid_cultivar_R	65.761	76.178	75.654	74.074	74.074	73.351	73.351	70.901	92.021		70.866	74.479	75.325	77.049	74.219	75.773	72.798	77.105	76.093	73.127	77.261	77.083	75.781	76.563	75.325	74.674	77.344	76.823	72.917	76.823	76.823	75.781	77.083	78.385	77.344	75.781	76.031	79.630	74.419	67.700	67.959	75.711	75.711	74.611	74.870	74.870	73.454	73.454	73.454
28_Triticum_aestivum	61.566	64.108	68.213	73.077	73.077	73.233	73.233	58.011	71.069	70.866		82.516	82.340	68.421	71.882	75.157	72.443	75.798	74.895	69.171	73.695	74.790	75.840	74.739	76.000	73.673	72.881	73.207	69.620	72.669	72.785	72.152	75.000	73.729	74.576	73.305	73.795	79.323	73.950	67.789	68.000	74.526	74.423	73.207	73.319	73.418	72.327	72.234	70.938
18_Hordeum_vulagre_vulgare_a	64.685	66.260	71.198	75.157	74.896	75.260	75.052	58.845	74.074	74.479	82.516		95.983	75.988	76.681	78.216	75.519	77.394	78.243	74.352	77.662	76.132	76.971	76.605	76.939	75.105	74.316	74.843	71.339	74.580	74.686	72.349	75.210	75.000	75.000	74.160	75.260	78.889	74.167	67.641	67.850	73.958	73.006	73.849	73.511	74.059	73.904	73.805	73.349
238_Aegilops_tauschii_tauschii	66.551	67.343	72.414	75.625	75.362	75.726	75.519	60.180	74.743	75.325	82.340	95.983		75.455	76.730	78.054	75.362	76.658	78.288	73.385	76.875	75.820	76.653	76.495	76.778	74.370	75.420	75.732	73.013	76.471	76.569	73.805	76.681	76.681	76.471	75.840	77.131	80.370	76.250	69.729	69.937	75.833	74.847	75.523	75.154	75.732	74.739	74.636	74.260
12_Triticum_aestivum_ZOG	68.613	61.012	68.493	77.231	77.231	76.615	76.615	56.000	78.012	77.049	68.421	75.988	75.455		73.252	76.364	71.818	75.319	75.988	77.459	76.667	78.287	75.915	76.667	74.540	73.375	78.419	77.341	71.733	77.508	77.508	76.292	77.508	78.419	78.116	78.419	74.174	74.419	73.494	65.663	65.964	74.096	74.096	73.112	73.112	73.112	72.892	72.892	71.717
109_Brachypodium_distachyon_ZO	68.182	63.934	69.885	72.234	72.234	73.222	73.013	57.455	74.066	74.219	71.882	76.681	76.730	73.252		81.497	78.378	83.467	84.277	80.260	84.067	83.682	82.881	82.500	84.486	83.932	75.941	76.618	73.542	77.197	77.083	73.651	75.941	76.151	76.360	75.941	74.741	76.384	74.274	70.947	71.368	74.220	73.814	72.917	72.521	72.708	75.104	75.000	74.208
193_Oryza_sativa_Japonica_ZOG_	68.182	65.182	71.754	73.101	73.101	72.634	72.634	60.215	75.306	75.773	75.157	78.216	78.054	76.364	81.497		96.653	86.400	87.029	83.594	87.185	86.279	87.056	85.208	86.792	84.632	75.309	75.720	71.516	75.103	75.000	71.894	75.309	75.720	75.103	74.691	74.542	77.978	73.878	67.894	68.303	74.438	73.939	72.951	72.470	72.746	73.975	73.673	73.214
33_Oryza_sativa_Japonica_ZOG_b	68.182	62.146	68.337	70.637	70.637	70.165	70.165	57.706	72.245	72.798	72.443	75.519	75.362	71.818	78.378	96.653		82.133	83.682	79.688	84.034	83.160	83.925	82.083	83.648	81.474	72.222	72.428	68.852	72.428	72.336	68.839	72.222	72.634	72.016	71.605	71.283	72.202	70.612	65.638	66.049	71.370	70.909	69.877	69.433	69.672	70.902	70.612	69.866
6_Avena_strigosa_c	66.111	75.131	75.131	72.632	72.632	72.559	72.559	64.000	76.903	77.105	75.798	77.394	76.658	75.319	83.467	86.400	82.133		96.486	83.422	88.235	88.503	87.433	89.037	87.968	87.332	75.718	76.762	71.540	75.457	75.457	74.413	75.979	75.718	75.457	74.151	74.935	78.986	73.834	66.667	67.188	74.611	74.611	72.987	72.987	72.987	74.286	74.286	74.286
236_Aegilops_tauschii_tauschii	67.944	65.650	70.975	73.859	73.859	74.636	74.636	59.783	75.413	76.093	74.895	78.243	78.288	75.988	84.277	87.029	83.682	96.486		85.233	89.076	88.260	86.639	87.917	88.161	87.021	76.190	76.495	72.371	76.190	76.289	74.227	76.190	76.190	76.190	74.948	75.615	78.623	74.743	69.215	69.628	74.897	74.590	73.608	73.306	73.402	74.280	74.385	73.543
Oropetium_20150105_10306_Org_O	66.138	71.939	71.684	70.437	70.437	70.361	70.361	56.209	73.402	73.127	69.171	74.352	73.385	77.459	80.260	83.594	79.688	83.422	85.233		95.300	88.220	85.864	86.911	84.334	83.029	71.320	71.320	68.354	72.152	72.081	70.633	72.152	72.081	72.152	72.152	70.677	72.563	69.018	62.972	63.384	70.529	70.529	68.766	68.766	68.687	72.222	72.222	72.292
298_Oropetium_thomaeum_ZOG1	66.316	67.143	72.727	75.104	75.104	74.844	74.844	59.855	76.082	77.261	73.695	77.662	76.875	76.667	84.067	87.185	84.034	88.235	89.076	95.300		92.585	90.084	90.526	88.372	86.892	75.103	75.359	71.516	75.359	75.154	73.566	75.770	75.720	75.770	75.770	75.000	79.061	73.673	68.507	68.852	74.233	74.082	72.802	72.653	72.746	75.820	75.665	75.056
62_Dichanthelium_oligosanthes_	69.751	67.131	72.581	76.398	75.758	75.101	75.354	59.043	75.556	77.083	74.790	76.132	75.820	78.287	83.682	86.279	83.160	88.503	88.260	88.220	92.585		94.670	95.106	89.895	89.957	76.507	76.971	72.314	76.556	76.240	73.101	76.556	76.763	76.141	75.726	75.770	78.309	75.514	68.737	69.151	76.082	75.100	73.554	72.366	73.554	76.955	76.844	76.009
75_Panicum_hallii_PAHAL_B04840	67.616	67.490	73.272	75.833	75.833	76.200	76.200	59.640	76.337	75.781	75.840	76.971	76.653	75.915	82.881	87.056	83.925	87.433	86.639	85.864	90.084	94.670		95.309	89.496	89.574	76.349	77.178	72.784	76.605	76.495	73.306	76.812	76.812	76.190	75.569	76.181	80.741	76.337	68.944	69.358	75.670	75.820	73.140	73.101	73.140	76.025	75.714	75.000
119_Setaria_italica_ZOG_e	69.395	68.313	74.194	74.741	74.948	75.104	75.104	60.432	76.181	76.563	74.739	76.605	76.495	76.667	82.500	85.208	82.083	89.037	87.917	86.911	90.526	95.106	95.309		89.099	88.960	76.605	77.226	72.074	76.289	75.975	73.770	76.701	76.701	76.495	75.258	76.074	81.181	76.025	69.278	69.691	76.181	76.122	73.663	73.415	73.663	75.256	75.153	74.165
102_Sorgum_bicolor_ZOG1_a	66.901	66.531	71.854	74.167	74.167	74.739	74.739	58.258	75.519	75.325	76.000	76.939	76.778	74.540	84.486	86.792	83.648	87.968	88.161	84.334	88.372	89.895	89.496	89.099		92.735	75.676	76.190	70.393	73.805	73.913	72.577	75.468	75.260	74.844	74.012	75.514	78.545	75.464	67.769	68.182	74.793	74.385	71.429	71.458	71.429	75.413	75.514	74.550
140_Zea_mays_ZOG_a	66.071	65.496	70.670	73.207	73.207	73.573	73.573	57.952	75.523	74.674	73.673	75.105	74.370	73.375	83.932	84.632	81.474	87.332	87.021	83.029	86.892	89.957	89.574	88.960	92.735		76.050	75.941	70.355	74.004	74.113	72.651	75.262	74.843	74.843	74.004	74.689	76.384	73.805	66.806	67.223	74.375	74.066	71.608	71.518	71.608	75.311	75.207	74.434
14_Saccharum_hybrid_cultivar_Z	74.733	72.765	78.935	75.796	75.796	76.433	76.433	62.340	77.824	77.344	72.881	74.316	75.420	78.419	75.941	75.309	72.222	75.718	76.190	71.320	75.103	76.507	76.349	76.605	75.676	76.050		97.186	85.931	90.043	90.043	88.312	91.775	90.693	90.260	89.610	88.387	91.538	87.527	82.151	82.366	91.202	91.202	89.849	89.849	89.849	86.724	86.724	86.215
99_Sorghum_bicolor_ZOG_e	75.177	73.389	79.398	76.956	76.956	77.167	77.167	62.477	76.875	76.823	73.207	74.843	75.732	77.341	76.618	75.720	72.428	76.762	76.495	71.320	75.359	76.971	77.178	77.226	76.190	75.941	97.186		85.991	90.302	90.302	88.793	92.026	90.948	90.517	90.086	89.293	92.692	88.437	83.084	83.298	91.026	91.026	90.323	90.323	90.323	88.248	88.248	87.646
Sevir.7G206300_Org_Sviridis_pe	67.730	67.769	74.134	73.150	73.362	73.996	73.996	60.623	73.750	72.917	69.620	71.339	73.013	71.733	73.542	71.516	68.852	71.540	72.371	68.354	71.516	72.314	72.784	72.074	70.393	70.355	85.931	85.991		95.238	95.248	87.527	90.497	90.693	89.849	89.633	83.726	91.954	82.618	78.112	78.495	83.906	83.761	84.483	84.335	84.449	82.869	82.729	81.818
Seita.7G194300_Org_Sitalica_pe	74.377	71.784	77.598	76.433	76.645	77.282	77.282	62.157	77.197	76.823	72.669	74.580	76.471	77.508	77.197	75.103	72.428	75.457	76.190	72.152	75.359	76.556	76.605	76.289	73.805	74.004	90.043	90.302	95.238		100.000	91.577	94.168	94.372	93.521	93.305	87.768	91.954	86.667	81.330	81.935	87.768	87.768	87.931	87.931	87.905	86.296	86.296	85.548
268_Setaria_italica_ZOG_b	74.113	71.429	77.546	76.321	76.533	77.378	77.378	62.113	77.083	76.823	72.785	74.686	76.569	77.508	77.083	75.000	72.336	75.457	76.289	72.081	75.154	76.240	76.495	75.975	73.913	74.113	90.043	90.302	95.248	100.000		91.164	94.156	94.372	93.506	93.290	87.554	91.923	86.481	81.290	81.935	87.768	87.607	87.905	87.742	87.905	86.296	86.141	85.514
Pavir.Ga01027_Org_Pvirgatum_pe	72.340	72.074	78.522	75.210	75.420	76.261	76.261	60.326	75.362	75.781	72.152	72.349	73.805	76.292	73.651	71.894	68.839	74.413	74.227	70.633	73.566	73.101	73.306	73.770	72.577	72.651	88.312	88.793	87.527	91.577	91.164		96.328	94.589	95.464	94.600	86.966	90.840	85.439	80.728	81.330	87.794	87.288	88.817	88.298	88.793	85.225	84.861	85.548
Pavir.Gb00943_Org_Pvirgatum_pe	75.801	74.689	80.370	76.645	76.858	77.495	77.495	63.254	78.452	77.083	75.000	75.210	76.681	77.508	75.941	75.309	72.222	75.979	76.190	72.152	75.770	76.556	76.812	76.701	75.468	75.262	91.775	92.026	90.497	94.168	94.156	96.328		97.180	98.268	97.186	89.722	93.511	88.412	83.940	84.549	91.006	91.006	92.258	92.258	92.241	88.651	88.651	87.879
78_Panicum_hallii_PAHAL_G01885	75.445	74.428	80.093	76.858	77.070	77.919	77.919	63.071	78.452	78.385	73.729	75.000	76.681	78.419	76.151	75.720	72.634	75.718	76.190	72.081	75.720	76.763	76.812	76.701	75.260	74.843	90.693	90.948	90.693	94.372	94.372	94.589	97.180		97.180	97.180	89.914	93.870	88.412	82.833	83.476	90.150	90.150	91.164	91.164	91.164	86.938	86.938	85.981
Pavir.Ga01050_Org_Pvirgatum_pe	75.801	73.859	79.446	76.433	76.645	77.282	77.282	62.888	78.033	77.344	74.576	75.000	76.471	78.116	76.360	75.103	72.016	75.457	76.190	72.152	75.770	76.141	76.190	76.495	74.844	74.843	90.260	90.517	89.849	93.521	93.506	95.464	98.268	97.180		97.186	88.865	91.603	87.339	83.084	83.262	90.364	90.364	91.183	91.183	91.164	87.152	87.152	86.247
Pavir.J40761_Org_Pvirgatum_pep	74.733	73.029	78.522	76.221	76.433	76.858	76.858	61.974	76.987	75.781	73.305	74.160	75.840	78.419	75.941	74.691	71.605	74.151	74.948	72.152	75.770	75.726	75.569	75.258	74.012	74.004	89.610	90.086	89.633	93.305	93.290	94.600	97.186	97.180	97.186		88.437	90.840	86.910	82.227	82.833	89.507	89.507	90.323	90.323	90.302	86.938	86.938	86.014
Pavir.J05895_Org_Pvirgatum_pep	80.070	78.850	83.524	76.050	76.261	77.311	77.311	60.688	76.812	76.031	73.795	75.260	77.131	74.174	74.741	74.542	71.283	74.935	75.615	70.677	75.000	75.770	76.181	76.074	75.514	74.689	88.387	89.293	83.726	87.768	87.554	86.966	89.722	89.914	88.865	88.437		96.923	95.914	85.225	85.622	90.578	90.385	91.613	91.631	91.810	84.289	84.110	83.603
Pavir.J31680_Org_Pvirgatum_pep	76.923	89.888	90.262	77.444	77.820	78.571	78.571	78.067	79.926	79.630	79.323	78.889	80.370	74.419	76.384	77.978	72.202	78.986	78.623	72.563	79.061	78.309	80.741	81.181	78.545	76.384	91.538	92.692	91.954	91.954	91.923	90.840	93.511	93.870	91.603	90.840	96.923		97.297	85.115	85.441	91.603	91.603	94.231	94.231	94.208	87.170	87.170	87.218
79_Panicum_hallii_PAHAL_G01886	79.021	76.543	83.257	74.790	75.000	76.050	76.050	60.436	75.726	74.419	73.950	74.167	76.250	73.494	74.274	73.878	70.612	73.834	74.743	69.018	73.673	75.514	76.337	76.025	75.464	73.805	87.527	88.437	82.618	86.667	86.481	85.439	88.412	88.412	87.339	86.910	95.914	97.297		84.979	85.408	89.293	89.103	89.655	89.677	89.871	83.227	83.051	82.407
Sevir.7G206700_Org_Sviridis_pe	76.596	69.421	74.483	69.620	69.831	70.886	70.886	57.455	71.310	67.700	67.789	67.641	69.729	65.663	70.947	67.894	65.638	66.667	69.215	62.972	68.507	68.737	68.944	69.278	67.769	66.806	82.151	83.084	78.112	81.330	81.290	80.728	83.940	82.833	83.084	82.227	85.225	85.115	84.979		99.306	84.914	84.914	85.345	85.345	85.313	79.362	79.362	77.778
50_Setaria_italica_SETIT_01213	76.950	69.772	74.885	70.042	70.253	71.308	71.308	57.091	71.518	67.959	68.000	67.850	69.937	65.964	71.368	68.303	66.049	67.188	69.628	63.384	68.852	69.151	69.358	69.691	68.182	67.223	82.366	83.298	78.495	81.935	81.935	81.330	84.549	83.476	83.262	82.833	85.622	85.441	85.408	99.306		85.129	85.129	85.313	85.313	85.313	79.574	79.574	77.958
5_Sorghum_bicolor_ZOG_f	76.678	75.000	79.770	75.738	75.738	75.738	75.738	62.909	77.755	75.711	74.526	73.958	75.833	74.096	74.220	74.438	71.370	74.611	74.897	70.529	74.233	76.082	75.670	76.181	74.793	74.375	91.202	91.026	83.906	87.768	87.768	87.794	91.006	90.150	90.364	89.507	90.578	91.603	89.293	84.914	85.129		100.000	93.534	93.534	93.534	86.200	86.200	85.185
97_Sorghum_bicolor_ZOG_g	76.408	73.653	79.770	75.000	73.931	74.338	74.134	61.879	76.162	75.711	74.423	73.006	74.847	74.096	73.814	73.939	70.909	74.611	74.590	70.529	74.082	75.100	75.820	76.122	74.385	74.066	91.202	91.026	83.761	87.768	87.607	87.288	91.006	90.150	90.364	89.507	90.385	91.603	89.103	84.914	85.129	100.000		93.534	91.476	93.534	86.200	85.835	85.185
Sevir.7G206800_Org_Sviridis_pe	75.265	74.793	79.310	75.053	75.264	75.053	75.053	62.477	77.083	74.611	73.207	73.849	75.523	73.112	72.917	72.951	69.877	72.987	73.608	68.766	72.802	73.554	73.140	73.663	71.429	71.608	89.849	90.323	84.483	87.931	87.905	88.817	92.258	91.164	91.183	90.323	91.613	94.231	89.655	85.345	85.313	93.534	93.534		100.000	100.000	85.928	85.928	84.919
Seita.7G194700_Org_Sitalica_pe	75.352	67.776	79.540	74.739	73.931	73.523	73.374	62.167	76.721	74.870	73.319	73.511	75.154	73.112	72.521	72.470	69.433	72.987	73.306	68.766	72.653	72.366	73.101	73.415	71.458	71.518	89.849	90.323	84.335	87.931	87.742	88.298	92.258	91.164	91.183	90.323	91.631	94.231	89.677	85.345	85.313	93.534	91.476	100.000		100.000	85.928	85.563	84.919
172_Setaria_italica_ZOG_c	75.618	74.948	79.493	75.053	75.264	75.053	75.053	62.477	77.292	74.870	73.418	74.059	75.732	73.112	72.708	72.746	69.672	72.987	73.402	68.687	72.746	73.554	73.140	73.663	71.429	71.608	89.849	90.323	84.449	87.905	87.905	88.793	92.241	91.164	91.164	90.302	91.810	94.208	89.871	85.313	85.313	93.534	93.534	100.000	100.000		85.928	85.928	84.884
69_Zea_mays_a	71.831	70.309	74.541	75.000	75.000	75.420	75.420	60.326	76.398	73.454	72.327	73.904	74.739	72.892	75.104	73.975	70.902	74.286	74.280	72.222	75.820	76.955	76.025	75.256	75.413	75.311	86.724	88.248	82.869	86.296	86.296	85.225	88.651	86.938	87.152	86.938	84.289	87.170	83.227	79.362	79.574	86.200	86.200	85.928	85.928	85.928		100.000	100.000
57_Zea_mays_c	71.579	70.021	74.541	74.895	74.895	75.523	75.523	60.108	76.082	73.454	72.234	73.805	74.636	72.892	75.000	73.673	70.612	74.286	74.385	72.222	75.665	76.844	75.714	75.153	75.514	75.207	86.724	88.248	82.729	86.296	86.141	84.861	88.651	86.938	87.152	86.938	84.110	87.170	83.051	79.362	79.574	86.200	85.835	85.928	85.563	85.928	100.000		100.000
Zm00008a007639_Org_ZmaysPH207_	69.262	73.378	74.600	73.394	73.394	74.312	74.312	57.813	74.718	73.454	70.938	73.349	74.260	71.717	74.208	73.214	69.866	74.286	73.543	72.292	75.056	76.009	75.000	74.165	74.550	74.434	86.215	87.646	81.818	85.548	85.514	85.548	87.879	85.981	86.247	86.014	83.603	87.218	82.407	77.778	77.958	85.185	85.185	84.919	84.919	84.884	100.000	100.000
71_Sorghum_bicolor_b	73.239	70.287	74.260	74.948	74.948	74.948	74.948	59.820	75.926	72.634	71.875	74.481	75.104	72.892	73.608	74.134	71.487	74.419	74.590	69.925	73.727	75.460	74.949	74.390	74.538	74.174	85.745	87.261	82.340	85.745	85.745	85.319	88.723	86.809	87.021	86.809	84.388	85.448	83.333	79.237	79.449	85.654	85.654	85.169	85.169	85.169	95.096	95.096	94.651
96_Sorghum_bicolor_ZOG2_isoX3	72.982	70.000	74.260	74.844	74.844	75.052	75.052	59.605	75.615	72.634	71.784	74.380	75.000	72.892	73.511	73.834	71.197	74.419	74.694	69.925	73.577	75.356	74.645	74.291	74.642	74.074	85.745	87.261	82.203	85.745	85.593	84.958	88.723	86.809	87.021	86.809	84.211	85.448	83.158	79.237	79.449	85.654	85.294	85.169	84.810	85.169	95.096	95.117	94.651
70_Sorghum_bicolor_a	73.239	70.492	74.487	74.739	74.739	75.157	75.157	59.820	75.720	72.379	71.667	74.274	74.896	72.892	73.402	73.931	71.283	74.160	74.385	69.674	73.523	75.256	74.745	74.187	74.333	73.967	85.532	87.049	82.128	85.532	85.532	85.106	88.511	86.596	86.809	86.596	84.177	85.075	83.122	79.025	79.237	85.443	85.443	84.958	84.958	84.958	94.883	94.883	94.419
247_Sorghum_bicolor_ZOG2_isoX1	72.982	70.204	74.487	74.636	74.636	75.260	75.260	59.605	75.410	72.379	71.577	74.174	74.793	72.892	73.306	73.631	70.994	74.160	74.490	69.674	73.374	75.153	74.442	74.089	74.438	73.868	85.532	87.049	81.992	85.532	85.381	84.746	88.511	86.596	86.809	86.596	84.000	85.075	82.947	79.025	79.237	85.443	85.084	84.958	84.599	84.958	94.883	94.904	94.419
76_Panicum_hallii_PAHAL_G00631	70.035	67.762	71.167	72.176	72.176	72.594	72.385	59.928	74.021	72.423	68.476	71.458	73.333	69.162	71.933	71.721	68.648	71.279	72.165	68.434	72.188	73.251	73.156	73.211	71.753	71.102	84.402	85.501	81.237	85.043	84.861	82.516	85.256	85.256	85.043	84.402	82.664	85.660	81.395	79.015	79.015	83.898	83.721	83.830	83.652	83.830	86.111	85.928	85.082
Pavir.Gb01350_Org_Pvirgatum_pe	72.028	70.348	74.260	74.113	74.113	74.530	74.530	61.844	76.653	77.003	69.583	73.029	74.481	72.455	73.085	71.837	68.776	73.766	73.101	70.854	74.338	74.385	73.469	73.523	73.045	72.314	87.207	88.085	83.015	86.383	86.170	85.350	87.872	88.273	87.447	87.021	83.368	87.266	82.700	78.602	78.556	84.567	84.388	84.110	83.932	84.076	88.323	88.136	87.529
Pavir.J04730_Org_Pvirgatum_pep	71.379	70.122	73.529	74.636	74.636	75.052	74.844	61.622	77.160	76.804	71.162	74.012	75.884	73.294	73.554	72.653	69.796	74.286	73.620	72.544	75.101	74.745	74.037	73.684	73.717	71.869	86.837	87.924	82.664	86.653	86.441	84.778	87.076	87.686	86.864	86.229	84.067	87.313	82.983	78.316	78.270	85.053	84.874	84.599	84.421	84.567	88.110	87.924	87.298
63_Dichanthelium_oligosanthes_	71.479	69.856	75.815	75.735	75.735	75.980	75.735	60.000	78.365	78.056	70.416	74.155	75.845	72.810	74.217	71.327	67.773	72.555	73.508	73.556	73.934	74.641	73.508	73.397	71.053	71.739	88.030	88.806	82.338	86.534	86.318	85.323	88.778	87.531	87.781	87.781	84.236	88.384	82.266	77.171	77.171	85.432	85.222	84.367	84.158	84.367	89.055	88.834	88.430
Sevir.7G149400_Org_Sviridis_pe	72.183	70.515	74.713	75.949	75.949	76.160	76.160	61.343	76.763	76.883	71.789	73.181	74.012	73.716	74.012	72.690	69.610	73.890	73.967	71.717	75.000	75.569	75.413	74.897	74.120	74.113	86.296	87.393	82.090	85.897	85.684	84.861	88.034	86.724	87.179	86.752	83.932	88.302	82.627	78.085	78.038	84.468	84.289	84.043	83.864	84.009	88.723	88.535	87.963
120_Setaria_italica_ZOG_d	72.183	70.248	74.424	76.371	76.371	76.160	76.160	61.525	76.763	76.623	72.000	72.973	74.428	73.112	73.597	72.279	69.199	73.368	73.554	71.139	74.538	75.155	75.000	74.486	73.706	73.695	86.724	87.821	82.051	85.867	85.684	84.615	87.794	86.724	86.724	86.724	84.110	88.258	83.051	78.038	78.038	84.468	84.289	84.222	84.043	84.222	88.936	88.747	88.167
61_Dichanthelium_oligosanthes_	68.310	67.475	73.733	75.891	75.569	73.706	73.706	69.107	89.228	87.013	73.150	75.052	75.258	78.723	74.120	76.220	73.171	76.240	75.258	72.081	75.975	74.747	75.720	76.074	74.639	75.000	82.189	81.197	77.564	81.116	80.983	78.981	82.403	82.618	81.974	81.116	81.104	84.906	79.618	75.267	75.267	81.277	79.668	80.983	80.417	81.197	79.574	79.237	77.958
58_Zea_mays_ZOG_b	67.491	67.490	73.210	74.051	74.051	73.629	73.629	67.391	86.570	89.091	72.458	74.739	75.783	79.268	75.104	76.483	73.211	77.225	76.446	73.028	76.543	76.955	76.289	76.639	75.826	75.783	81.935	81.585	79.443	83.011	83.084	80.384	83.226	83.871	83.226	82.151	79.787	83.333	78.511	74.359	74.359	80.597	80.127	79.657	79.618	79.872	79.957	80.042	79.070
72_Sorgum_bicolor_ZOG_c	68.310	67.404	72.769	74.428	73.663	73.457	73.457	67.496	86.842	90.206	71.908	74.333	75.565	77.711	74.486	75.304	72.267	75.844	75.565	71.212	75.460	75.453	75.102	75.610	74.743	74.534	81.410	80.851	78.511	82.051	82.128	79.915	83.120	83.761	83.120	81.838	80.338	82.772	78.858	75.532	75.532	81.953	80.498	80.426	80.249	80.638	80.426	80.297	78.886
98_Sorgum_bicolor_ZOG_b	68.310	67.600	72.769	74.428	73.211	73.006	73.006	67.668	86.519	90.206	71.908	74.333	75.565	77.711	74.486	75.304	72.267	75.844	75.565	71.212	75.460	75.000	75.102	75.610	74.743	74.534	81.410	80.851	78.511	82.051	82.128	79.915	83.120	83.761	83.120	81.838	80.338	82.772	78.858	75.532	75.532	81.953	80.412	80.426	79.752	80.638	80.426	80.297	78.886
241_Aegilops_tauschii_tauschii	68.070	67.671	74.424	73.597	73.156	73.770	73.770	60.816	75.152	74.352	73.375	73.878	74.286	74.699	74.486	77.419	74.194	76.883	76.687	72.475	76.375	75.952	76.327	76.829	75.460	74.534	82.692	82.979	80.851	84.402	84.468	82.030	85.897	85.043	85.043	83.974	82.664	87.405	81.144	76.221	76.645	81.992	80.619	82.766	81.988	82.766	81.356	81.435	81.206
291_Brachypodium_stacei_ZOGb	69.550	68.800	74.886	74.280	73.631	73.834	73.834	60.424	75.453	75.321	73.029	74.233	75.051	75.000	74.795	76.008	72.984	77.979	76.892	72.292	75.560	74.553	75.152	74.798	75.869	73.717	84.322	84.599	79.747	83.898	83.544	82.390	85.805	84.746	84.958	83.475	83.019	86.466	81.971	76.632	76.842	84.034	82.004	83.122	81.520	83.122	83.368	83.019	83.180
110_Brachypodium_distachyon_ZO	69.097	68.507	74.773	74.481	74.481	74.066	74.066	59.820	74.280	73.077	72.199	74.689	75.519	74.260	75.514	76.220	73.171	76.804	76.687	71.930	75.407	76.220	75.709	75.556	76.181	74.127	83.122	82.983	79.958	83.755	83.755	82.700	85.443	84.388	84.599	83.122	82.427	86.194	82.008	76.050	76.261	83.229	83.229	82.353	82.353	82.353	82.563	82.563	82.299
290_Brachypodium_stacei_ZOGa	72.822	70.341	76.591	74.274	73.814	74.021	74.021	63.214	78.049	78.238	73.069	74.795	76.230	77.015	74.333	75.354	72.323	77.083	76.591	71.537	74.000	75.100	75.051	75.354	75.000	73.045	87.234	87.288	83.721	87.473	87.288	84.874	88.535	88.298	87.686	86.200	84.874	86.940	83.158	79.281	79.449	85.654	84.472	85.624	84.855	85.593	85.169	84.810	85.417
112_Brachypodium_distachyon_ZO	73.868	70.766	76.430	74.741	74.280	74.486	74.486	62.500	77.846	77.519	72.292	75.565	77.002	78.144	75.309	76.518	73.482	76.762	76.749	72.658	76.074	76.056	75.659	76.113	75.770	74.227	86.170	86.229	82.839	86.596	86.441	84.000	87.872	87.872	87.660	86.170	84.842	86.142	82.947	79.025	79.237	85.443	84.472	84.534	83.576	84.534	84.746	84.388	84.687
31_Oryza_sativa_Indica_Group_O	71.378	67.617	73.243	73.389	73.389	74.844	74.844	58.676	74.898	74.112	70.393	74.127	74.949	77.477	74.490	74.245	71.026	75.573	76.113	70.297	73.642	74.494	74.545	74.044	73.577	73.415	82.773	82.845	80.882	84.664	84.664	82.353	85.504	84.664	83.824	83.193	81.458	84.871	81.250	75.732	76.360	81.420	81.420	81.172	81.381	81.381	81.420	81.420	81.050
24_Oryza_sativa_Japonica_Group	71.025	65.641	73.235	73.158	73.158	74.737	74.737	55.677	73.779	72.355	68.063	73.316	74.611	77.177	73.008	72.727	68.687	73.288	74.809	71.947	71.465	73.791	72.589	72.222	71.611	70.876	83.024	83.113	79.841	84.615	84.615	81.963	85.411	85.146	84.085	83.820	80.577	86.047	80.840	74.142	74.670	81.842	81.842	80.475	80.739	80.739	81.530	81.530	81.065
17_Oryza_sativa_Japonica_Group	70.775	65.316	73.235	72.468	72.468	74.026	74.026	55.508	73.350	72.355	67.969	73.402	74.680	77.177	72.519	72.319	68.329	73.288	74.430	71.947	71.285	72.864	72.544	71.930	71.392	70.513	83.024	83.113	79.683	84.615	84.433	81.152	85.411	85.146	84.085	83.820	80.366	86.047	80.628	74.142	74.670	81.842	81.818	80.475	80.469	80.739	81.530	81.102	81.065
95_Sorghum_bicolor_ZOG_d	68.683	66.460	72.811	74.947	74.947	75.796	75.796	61.566	79.583	78.182	73.729	75.941	76.778	75.455	77.083	76.025	72.951	77.662	77.320	73.485	77.049	76.860	77.273	76.386	77.019	75.992	84.946	84.797	81.505	84.946	84.946	83.226	86.452	85.806	85.161	85.161	81.237	84.091	80.597	77.302	77.516	84.188	84.188	82.441	82.655	82.655	83.795	83.795	82.558
100_Sorghum_bicolor_ZOG_c	69.858	67.769	73.333	74.841	74.841	75.687	75.687	61.818	79.418	79.016	72.996	76.151	77.406	76.970	76.923	75.615	72.541	78.125	77.479	73.990	77.664	76.907	77.160	76.230	77.019	75.417	86.481	86.538	82.403	86.052	86.052	84.549	87.768	86.910	86.266	86.266	82.766	86.038	81.915	78.373	78.587	83.582	83.582	83.547	83.761	83.761	84.861	84.861	83.721
64_Dichanthelium_oligosanthes_	69.858	69.008	74.713	73.784	73.784	75.264	75.264	61.131	78.170	77.979	74.207	76.569	77.197	76.061	77.131	76.025	73.156	77.083	77.479	72.475	76.025	76.701	76.337	75.615	76.398	75.417	84.120	84.615	82.403	85.837	85.837	84.549	87.554	85.837	85.837	85.837	82.340	85.283	81.277	77.730	77.944	82.942	82.942	82.479	82.692	82.692	84.435	84.435	83.488
51_Setaria_italica_ZOG_SETIT_0	69.858	67.562	74.713	74.841	74.841	75.687	75.687	60.949	77.963	76.943	73.362	75.941	76.987	76.970	77.131	75.820	72.746	78.125	77.066	72.475	76.230	76.907	76.749	76.434	77.226	75.208	84.549	85.043	81.116	84.979	84.979	83.262	86.266	85.622	84.979	85.193	82.340	84.906	81.064	77.730	77.944	83.156	83.156	82.265	82.479	82.479	83.795	83.795	82.558
265_Setaria_italica_ZOG_a	69.611	67.006	74.713	74.948	74.792	75.208	75.208	60.721	77.254	76.943	73.263	75.464	76.495	76.970	76.907	75.911	72.874	78.125	76.749	72.475	76.074	76.220	76.687	76.171	76.591	74.896	84.549	85.043	80.983	84.979	84.829	82.590	86.266	85.622	84.979	85.193	82.166	84.906	80.892	77.730	77.944	83.156	82.143	82.265	81.684	82.479	83.795	83.439	82.558
Pavir.Gb01145_Org_Pvirgatum_pe	69.611	67.006	73.165	74.322	74.322	75.157	75.157	61.011	77.413	77.720	72.421	75.000	76.033	76.061	76.495	76.113	73.077	77.865	76.955	73.048	76.327	75.764	76.278	75.153	75.154	74.274	83.476	83.761	80.171	83.940	83.761	81.568	85.225	84.764	84.582	84.154	81.356	83.459	79.618	77.778	77.944	82.516	81.684	81.023	80.421	80.983	83.369	83.015	82.367
Pavir.Ga00908_Org_Pvirgatum_pe	70.671	67.886	73.853	74.739	74.583	75.000	75.000	61.081	77.869	77.720	72.632	74.845	75.876	76.061	76.907	76.518	73.482	78.385	76.955	73.300	76.531	76.016	76.687	75.764	75.975	75.104	84.120	84.402	81.023	84.797	84.615	81.780	85.867	85.193	84.582	84.797	82.203	83.835	80.467	77.991	78.158	83.156	82.143	81.876	81.303	82.051	83.582	83.227	82.367
81_Panicum_hallii_PAHAL_G01888	70.318	67.617	73.793	74.530	74.375	74.792	74.792	60.360	77.254	76.943	72.421	75.052	76.082	75.455	77.113	76.518	73.684	77.344	76.749	72.475	76.074	76.220	76.892	75.764	75.565	74.481	84.549	85.043	81.410	85.193	85.043	82.590	86.481	85.837	85.193	85.408	82.166	83.396	80.255	78.158	78.373	83.582	82.563	82.479	81.895	82.692	84.222	83.864	83.023
8_Avena_strigosa_a	71.579	66.331	73.103	73.181	72.934	74.380	74.380	59.893	73.984	74.093	70.711	72.857	74.286	77.177	75.514	74.447	71.429	75.389	75.510	71.537	75.000	75.403	76.171	75.456	74.898	74.741	81.876	82.803	78.344	82.303	82.166	81.013	84.861	83.795	83.369	83.156	80.380	82.642	80.591	75.267	75.906	82.839	81.705	81.104	80.417	81.104	82.875	82.526	82.599
113_Brachypodium_distachyon_ZO	73.050	70.757	76.798	77.521	77.197	77.824	77.824	60.360	76.955	77.807	73.784	77.433	78.144	81.098	76.763	77.033	73.780	78.796	78.969	74.300	77.207	77.505	78.306	78.189	77.732	75.941	88.095	88.147	83.047	86.853	86.695	84.861	88.578	88.362	87.931	87.069	85.043	90.000	83.974	78.158	78.373	84.829	83.613	84.731	83.721	84.731	85.288	85.350	85.514
7_Avena_strigosa_b	69.965	67.623	74.537	76.520	76.360	76.987	76.987	60.180	76.749	76.823	72.574	75.620	76.860	79.027	75.569	76.268	73.225	78.068	77.778	74.112	76.844	76.735	77.207	76.687	76.749	75.208	85.961	86.452	82.796	86.825	86.882	85.043	88.337	87.905	87.689	87.041	83.761	88.123	82.655	77.730	77.944	84.615	83.789	84.086	83.263	83.871	83.974	83.830	83.645
21_Hordeum_vulgare_vulgare_d	67.845	67.008	73.148	74.004	73.849	75.314	75.314	58.559	74.486	72.917	68.354	72.934	73.967	74.468	73.913	73.834	70.588	74.413	75.309	70.051	73.770	74.286	74.897	74.180	73.663	73.125	83.333	83.836	82.789	83.801	83.871	81.197	84.665	84.665	84.449	83.801	81.799	89.615	80.514	75.751	75.751	82.655	81.646	81.897	81.104	81.897	81.197	81.064	80.841
19_Hordeum_vulgare_vulgare_b	73.498	69.467	76.389	76.730	76.569	77.406	77.406	61.622	77.366	77.344	73.629	76.033	77.479	80.243	76.398	76.876	73.631	79.634	77.984	73.604	76.230	77.347	77.778	77.664	76.132	75.417	87.446	87.500	84.301	88.121	88.172	85.043	88.985	88.769	88.553	87.905	85.653	88.846	84.154	79.614	79.828	86.510	85.443	85.560	85.138	85.560	85.043	84.894	84.579
237_Aegilops_tauschii_tauschii	74.205	71.311	77.546	77.149	76.987	78.033	78.033	62.342	78.189	78.646	73.840	77.273	78.719	79.635	77.226	77.890	74.645	81.201	79.218	75.127	77.254	78.163	78.807	78.279	76.749	76.250	88.745	88.793	85.161	88.985	89.032	85.897	90.065	90.065	89.849	89.201	86.510	90.000	85.011	80.043	80.258	87.580	86.498	86.853	85.987	86.853	86.111	85.957	85.981
194_Oryza_brachyantha_ZOG1_b	66.784	63.450	67.898	68.211	68.211	68.000	68.000	55.898	70.103	68.766	67.442	68.944	69.897	67.069	68.660	67.951	70.231	68.407	70.021	64.051	68.776	69.262	70.747	69.325	69.467	68.958	78.970	79.487	75.480	79.229	79.104	77.707	80.728	80.086	79.657	79.229	77.282	74.525	76.433	73.478	73.696	78.252	78.013	77.350	77.119	77.350	77.119	76.793	76.102
128_Oryza_brachyantha_ZOG1_c	68.990	67.206	73.455	72.257	71.959	71.753	71.753	59.609	73.834	74.227	69.792	72.597	74.438	76.347	72.597	73.642	70.624	75.065	74.642	70.025	73.374	73.441	73.631	73.737	73.061	72.016	83.617	84.110	81.568	85.319	85.169	82.316	85.957	85.319	84.894	84.894	81.053	83.895	79.368	76.645	76.858	82.875	81.913	82.839	81.875	82.839	82.627	82.700	82.831
192_Oryza_sativa_Japonica_ZOG_	72.281	67.748	74.483	72.349	72.199	72.614	72.614	59.750	75.306	75.648	71.757	73.663	74.590	76.807	72.895	73.535	70.707	75.457	75.565	70.886	74.694	74.037	74.286	73.984	73.361	72.050	85.288	85.775	80.932	85.319	84.958	83.544	86.170	85.532	85.319	85.106	83.368	85.019	82.105	77.282	77.707	85.201	83.958	83.475	82.881	83.686	83.475	83.333	83.527
191_Oryza_sativa_Japonica_ZOG1	71.228	67.140	74.943	72.349	72.199	72.407	72.407	59.392	75.510	75.648	70.921	73.251	73.770	77.711	73.717	74.545	71.515	75.979	76.181	70.633	74.082	74.037	74.694	74.390	74.590	73.499	85.714	85.775	80.720	85.319	84.958	82.911	86.596	85.745	85.319	85.106	81.895	84.644	81.263	76.858	77.495	83.932	82.708	82.415	81.628	82.627	82.627	82.489	82.367
25_Oryza_sativa_Indica_Group_O	71.228	67.140	74.943	72.349	72.199	72.407	72.407	59.392	75.510	75.648	70.921	73.251	73.770	77.711	73.717	74.545	71.515	75.979	76.181	70.633	74.082	74.037	74.694	74.390	74.590	73.499	85.714	85.775	80.720	85.319	84.958	82.911	86.596	85.745	85.319	85.106	81.895	84.644	81.263	76.858	77.495	83.932	82.708	82.415	81.628	82.627	82.627	82.489	82.367
111_Brachypodium_distachyon_ZO	67.018	63.960	70.938	76.091	75.254	74.442	74.291	62.478	79.435	80.362	74.477	77.413	77.823	78.078	75.720	77.980	74.949	76.943	77.254	72.292	76.327	75.099	76.829	76.471	77.049	75.826	80.342	80.426	76.383	80.128	80.000	77.167	80.769	80.556	80.128	79.487	79.070	82.707	78.858	73.830	74.043	81.104	79.098	78.298	76.074	78.298	80.892	80.761	79.398
239_Aegilops_tauschii_tauschii	66.901	66.186	71.330	77.070	77.070	76.008	76.008	63.869	81.743	81.865	74.098	77.778	79.036	79.154	73.805	76.025	72.951	75.844	75.670	71.717	75.000	75.926	76.749	76.278	74.948	74.636	81.624	81.702	76.496	80.128	80.128	79.060	81.838	82.051	81.410	80.556	79.873	83.835	79.449	73.404	73.617	81.104	81.104	79.362	79.362	79.362	81.104	81.104	79.630
114_Brachypodium_distachyon_ZO	67.128	66.600	72.109	77.019	76.860	75.826	75.826	63.523	79.555	78.261	72.803	77.505	78.528	86.527	74.438	76.305	73.293	76.864	77.393	72.500	76.876	76.613	77.033	76.970	75.967	75.514	82.415	82.700	78.481	82.415	82.068	79.665	83.051	82.627	81.568	81.356	81.132	85.283	79.665	75.316	75.949	81.684	80.705	80.591	79.626	80.591	80.000	79.665	78.899
9_Hordeum_vulgare_vulgare_ZOG	66.319	66.734	72.045	74.274	74.120	73.706	73.706	61.497	76.673	77.179	73.795	76.434	76.434	87.988	73.566	74.849	71.630	77.519	75.869	71.679	75.407	75.354	75.967	74.899	75.714	74.793	82.378	82.664	77.378	81.741	81.395	78.571	81.953	81.953	81.104	80.679	80.252	84.906	79.412	74.207	74.630	80.591	79.626	79.493	78.542	79.493	78.903	78.571	77.931
20_Hordeum_vulgare_vulgare_c	65.972	66.532	71.818	74.481	74.327	73.913	73.913	61.319	76.673	77.179	73.585	76.434	76.434	88.288	73.770	75.050	71.831	77.519	76.074	71.930	75.610	75.556	76.171	75.101	75.918	74.793	82.590	82.875	77.378	81.741	81.395	78.782	82.166	82.166	81.104	80.892	80.042	84.906	79.412	74.419	74.841	80.802	79.834	79.704	78.750	79.704	79.325	78.992	78.391
35_Triticum_urartu	65.625	63.105	68.182	72.614	72.464	72.050	72.050	59.002	73.834	74.485	69.811	73.361	73.361	84.985	71.107	72.636	74.327	73.385	73.415	68.421	72.358	72.121	72.912	72.065	72.245	71.281	80.042	80.127	75.053	79.406	79.070	76.471	79.618	79.618	78.981	78.769	76.681	80.000	76.261	72.034	72.246	78.059	77.131	76.321	75.417	76.321	75.949	75.630	74.713
11_Triticum_aestivum_ZOG2a	65.972	65.828	71.734	75.162	75.000	74.784	74.784	61.255	76.582	76.550	71.834	75.906	75.906	89.790	73.348	75.314	72.176	76.630	75.957	71.316	74.841	74.580	75.212	74.316	74.522	73.763	82.965	82.819	77.313	81.858	81.498	78.775	82.080	82.080	81.416	81.637	79.212	84.959	78.775	74.449	74.670	80.220	79.221	78.634	77.657	78.634	78.634	78.289	77.590
10_Triticum_aestivum_ZOG1	64.931	65.927	71.136	75.519	75.362	74.948	74.948	61.676	77.079	77.692	71.908	75.820	75.820	89.189	73.770	75.453	72.435	77.519	75.869	71.930	75.203	74.949	75.560	74.696	74.490	74.174	82.378	82.664	77.590	81.953	81.607	79.412	82.590	82.166	81.741	81.316	79.412	85.283	78.571	74.630	75.264	80.802	79.834	79.070	78.125	79.070	78.692	78.361	77.931
240_Aegilops_tauschii_tauschii	65.625	66.331	71.818	75.104	74.948	74.741	74.741	61.497	76.876	77.436	72.956	76.025	76.025	90.390	73.770	75.453	72.435	77.519	76.278	71.930	75.407	74.949	75.560	74.696	75.510	74.587	83.015	82.875	78.013	81.953	82.030	79.412	82.378	82.378	81.953	81.316	79.412	85.283	78.782	74.630	74.841	81.013	80.042	79.281	78.542	79.281	78.692	78.782	77.701
127_Oryza_brachyantha_ZOG1_a	67.368	67.073	72.248	77.149	76.987	75.523	75.523	61.871	78.689	78.961	72.996	76.033	76.860	83.384	75.258	77.328	74.089	78.442	78.029	73.990	77.914	76.673	77.096	77.439	77.002	76.190	81.799	82.303	76.546	80.728	80.384	79.661	82.441	82.655	82.441	80.942	79.661	84.528	79.661	74.681	75.319	80.892	79.916	79.957	78.782	79.957	78.344	78.013	77.083
190_Oryza_sativa_Japonica_ZOG_	68.662	68.228	74.023	77.311	77.149	75.681	75.681	62.342	79.261	79.427	73.362	76.860	77.479	84.545	75.207	77.282	74.037	79.427	78.601	74.684	77.869	77.033	77.254	77.597	77.160	75.726	81.799	81.876	77.612	81.799	81.450	80.720	83.726	83.726	83.084	82.013	80.932	86.415	80.508	75.532	76.170	81.741	80.753	80.597	79.412	80.597	79.193	78.858	78.009
27_Oryza_sativa_OsI_16942	68.662	68.228	74.023	77.311	77.149	75.681	75.681	62.342	79.261	79.427	73.362	76.860	77.479	84.545	75.207	77.282	74.037	79.427	78.601	74.684	77.869	77.033	77.254	77.597	77.160	75.726	81.799	81.876	77.612	81.799	81.450	80.720	83.726	83.726	83.084	82.013	80.932	86.415	80.508	75.532	76.170	81.741	80.753	80.597	79.412	80.597	79.193	78.858	78.009
189_Oryza_sativa_Japonica_ZOG1	67.606	67.006	73.333	77.521	77.358	75.891	75.891	62.523	79.055	79.948	73.362	76.446	77.066	84.848	75.413	77.485	74.239	79.948	78.601	74.430	77.459	76.829	77.254	77.189	76.543	75.934	81.156	81.237	76.972	81.370	81.023	80.297	83.084	83.084	82.655	81.370	79.873	84.906	79.661	74.468	75.106	81.104	80.126	79.957	78.782	79.957	78.344	78.013	77.083
32_Oryza_sativa_Indica_Group_O	67.254	66.802	73.563	77.731	77.568	76.101	76.101	62.703	79.466	80.469	73.150	76.240	76.860	84.545	75.413	77.282	74.037	79.948	78.601	74.430	77.459	76.829	77.254	77.189	76.543	75.934	81.156	81.237	76.972	81.370	81.023	80.297	83.084	83.084	82.655	81.370	79.873	84.906	79.661	74.468	75.106	81.104	80.126	79.957	78.782	79.957	78.344	78.013	77.083
26_Oryza_sativa	67.254	67.006	73.563	77.311	77.149	75.681	75.681	62.523	79.466	80.469	73.150	76.240	77.066	84.848	75.207	77.485	74.239	79.948	78.601	74.684	77.664	77.033	77.459	77.393	76.749	76.141	80.942	81.023	76.972	81.370	81.023	80.297	82.869	83.084	82.655	81.370	79.873	84.906	79.449	74.255	74.894	80.892	79.916	79.744	78.571	79.744	78.132	77.801	76.852
88_Sorghum_bicolor_ZOG_a	64.211	65.720	72.540	75.833	75.676	75.468	75.468	62.724	78.323	80.103	72.956	77.732	78.144	81.682	75.309	77.374	74.343	77.979	78.279	73.552	77.551	76.316	77.505	76.673	76.230	75.207	81.838	82.128	79.531	82.869	82.516	80.338	84.154	83.940	83.298	82.655	80.297	84.906	79.237	74.200	74.840	81.064	80.084	79.744	78.782	79.744	79.406	79.070	78.241
101_Sorghum_bicolor_ZOG_b	64.211	65.323	72.540	75.833	75.413	75.000	75.000	62.567	78.252	80.103	72.956	77.618	78.029	81.682	75.309	77.374	74.343	77.979	78.279	73.552	77.551	75.855	77.505	76.673	76.230	75.207	81.838	82.128	79.531	82.869	82.516	80.338	84.154	83.940	83.298	82.655	80.297	84.906	79.237	74.200	74.840	81.064	79.583	79.744	78.706	79.744	79.406	79.070	78.241
138_Zea_mays_ZOG2	64.211	66.260	72.018	75.365	75.208	74.792	74.792	61.939	77.049	78.497	73.109	78.261	78.512	82.530	75.258	77.328	74.291	77.662	78.029	73.485	77.505	76.829	78.189	77.143	76.591	75.726	81.720	82.013	78.205	81.974	81.624	79.237	82.833	83.047	81.974	81.974	80.213	84.411	78.936	73.504	74.145	80.384	79.412	79.657	78.692	79.657	78.981	78.647	77.778
Zm00008a006576_Org_ZmaysPH207_	65.493	67.490	72.769	76.956	76.956	76.110	76.110	63.091	79.418	80.570	73.418	78.826	79.245	82.831	77.131	78.484	75.410	78.442	78.969	74.559	78.323	78.601	78.439	78.323	78.261	76.923	82.227	82.303	78.632	82.051	82.013	80.769	83.547	83.298	82.479	82.479	80.932	84.211	79.406	73.885	74.468	80.892	80.892	79.787	79.787	79.744	79.193	79.193	78.060
GRMZM2G168474_Org_Zmays_peptid	64.912	66.599	72.374	75.992	75.833	75.000	75.000	62.298	77.869	80.052	73.319	77.893	78.512	83.133	76.289	77.935	74.899	78.182	78.234	74.559	77.154	77.282	77.755	77.642	77.207	76.190	82.013	82.090	78.085	81.838	81.450	79.915	83.333	83.084	82.265	82.265	80.550	84.211	79.237	73.885	74.468	80.467	79.498	79.574	78.616	79.531	78.981	78.647	77.829
1_Zea_mays_ZOG	65.141	67.216	72.477	76.744	76.744	75.899	75.899	62.727	79.002	80.052	73.629	78.616	79.245	83.133	76.715	78.484	75.410	78.182	78.557	74.495	78.279	78.395	78.234	78.119	77.847	76.507	82.013	82.090	78.373	81.799	81.799	80.514	83.298	83.084	82.227	82.227	80.679	84.151	79.406	73.830	74.468	80.467	80.467	79.531	79.531	79.531	78.981	78.981	77.778
56_Zea_mays_ZOG1	64.912	66.667	72.477	75.992	75.833	75.000	75.000	62.298	77.869	80.052	73.319	77.893	78.512	83.133	76.289	77.935	74.899	78.182	78.234	74.495	78.119	77.282	77.755	77.642	77.207	76.190	82.013	82.090	78.038	81.799	81.450	79.873	83.298	83.084	82.227	82.227	80.508	84.151	79.237	73.830	74.468	80.467	79.498	79.531	78.571	79.531	78.981	78.647	77.778
80_Panicum_hallii_PAHAL_G01889	64.912	66.667	73.165	76.569	76.409	75.783	75.783	62.590	78.484	80.311	73.207	77.066	77.479	83.384	76.289	77.935	74.899	78.442	79.261	73.737	78.119	76.673	77.301	76.829	76.797	76.605	82.013	82.090	78.465	82.441	82.090	80.085	83.512	83.512	82.441	82.227	80.297	85.283	79.237	74.043	74.681	81.104	80.126	79.957	78.992	79.957	79.830	79.493	78.704
266_Setaria_italica_ZOG1	64.912	67.073	73.853	76.987	76.827	77.035	77.035	62.770	78.689	80.570	74.262	77.479	78.099	83.384	76.701	77.328	74.291	79.481	79.466	74.242	78.528	77.282	78.279	78.004	78.439	77.019	82.692	83.191	78.132	82.090	81.741	81.013	84.222	83.795	83.156	82.516	80.973	85.338	79.704	74.522	75.159	80.932	79.958	80.000	79.036	80.000	79.493	79.158	78.111
Solyc05g012670.1_Org_Slycopers	46.897	50.902	53.483	62.705	62.910	62.218	62.218	45.583	55.734	55.919	54.845	55.984	56.162	54.252	55.984	56.338	53.521	57.436	56.619	55.335	57.258	57.927	57.347	57.201	57.520	57.292	57.645	57.732	55.533	58.848	58.727	56.939	57.613	58.763	57.819	58.230	57.959	66.052	57.669	53.719	53.830	57.290	57.114	57.819	57.434	57.526	57.172	56.939	56.222
Solyc10g079950.1_Org_Slycopers	48.611	51.873	57.111	65.173	63.690	62.897	62.772	47.660	58.268	60.606	58.607	56.827	57.200	56.140	57.692	58.200	55.400	59.487	57.287	57.072	58.871	59.412	59.717	60.000	59.192	59.671	60.331	60.000	57.582	60.905	60.780	60.612	61.523	62.680	61.523	61.523	60.816	69.485	60.327	55.694	56.017	60.082	58.614	59.465	56.546	59.381	59.754	59.714	59.243
Solyc10g079340.1_Org_Slycopers	43.214	50.570	56.659	59.631	58.648	58.847	58.730	44.658	53.649	60.957	52.893	52.419	52.918	47.788	53.347	53.707	50.701	61.893	54.286	58.272	55.152	54.207	54.878	54.949	54.878	56.341	56.729	56.701	54.244	56.405	56.495	56.762	57.231	57.764	57.025	57.025	56.967	73.529	56.879	51.559	51.875	56.612	55.159	56.612	53.422	56.315	53.704	53.689	54.688
Solyc12g009930.1_Org_Slycopers	37.113	46.693	49.888	56.967	56.967	56.674	56.674	42.908	51.710	51.385	52.058	52.024	51.411	45.058	51.313	50.800	48.000	52.163	50.806	49.015	52.505	54.141	54.898	53.521	53.024	52.686	53.402	53.292	51.125	53.183	53.074	53.988	54.415	54.321	54.415	54.415	53.061	59.851	53.988	49.174	49.482	53.183	53.265	52.567	52.245	52.263	52.352	52.138	50.776
Solyc12g009910.1_Org_Slycopers	45.907	51.210	54.358	62.863	62.218	62.963	62.963	45.989	57.201	58.808	57.563	57.613	56.557	51.057	57.261	56.851	53.988	60.422	58.921	57.908	60.000	59.918	59.006	59.917	59.213	59.660	59.283	58.947	55.858	58.403	58.281	58.750	60.084	60.000	59.874	60.294	59.252	70.588	59.623	57.173	57.511	59.329	58.402	59.119	58.607	59.034	58.071	58.038	56.948
Solyc12g009940.1_Org_Slycopers	52.265	53.267	56.180	64.562	63.911	64.444	64.444	49.737	59.960	60.202	58.111	59.274	59.036	54.971	59.229	57.600	54.800	60.513	59.350	56.576	59.476	59.681	60.000	60.484	60.243	59.751	61.570	61.523	58.811	60.700	60.780	61.020	61.728	62.680	62.140	62.346	60.408	67.766	60.327	57.350	57.676	61.111	60.362	61.934	61.167	61.649	60.861	61.020	59.111
Solyc00g050130.1_Org_Slycopers	46.622	51.961	54.967	61.723	61.677	61.400	61.400	46.459	57.367	56.188	57.287	56.944	57.937	50.000	56.487	55.534	52.767	58.228	56.627	53.171	56.175	56.746	58.669	56.574	55.888	55.691	58.571	59.267	56.707	59.184	58.859	60.202	60.816	61.145	61.020	61.020	59.717	69.853	59.432	56.352	56.674	59.063	58.918	59.267	58.517	58.980	58.045	57.809	56.512
Solyc06g062290.1_Org_Slycopers	48.136	52.632	55.973	62.048	61.706	62.028	62.028	46.735	57.031	57.072	59.026	57.937	58.730	51.862	56.000	54.851	52.079	58.629	56.740	53.301	55.888	56.016	57.229	56.287	56.600	56.415	60.123	60.816	57.724	59.796	59.878	61.538	61.633	62.168	61.837	61.429	60.324	71.062	59.838	57.172	57.495	59.878	59.046	60.692	60.239	60.408	58.163	58.130	56.858
Solyc06g062330.1_Org_Slycopers	52.632	63.665	63.975	66.875	67.188	67.398	67.398	60.938	63.863	62.928	62.069	63.836	63.522	56.593	62.500	62.229	57.895	62.928	62.928	58.333	62.769	63.043	61.491	62.733	63.665	62.776	64.688	64.375	63.863	63.551	63.438	65.625	65.109	65.625	66.044	65.421	62.963	68.116	62.539	58.307	58.491	63.043	63.043	63.354	63.354	63.240	61.801	61.801	61.920
296_Cucumis_sativus_ZOGb	51.515	55.578	58.643	65.863	65.863	65.261	65.261	47.993	59.841	60.000	58.116	58.449	58.929	55.153	59.841	59.136	56.189	60.149	59.921	57.177	59.763	61.233	59.406	59.684	59.802	60.241	62.146	61.492	58.502	61.741	61.741	61.382	62.348	62.753	61.943	62.146	64.170	72.388	64.575	59.146	59.553	63.306	63.306	62.753	62.955	62.955	61.972	61.972	60.823
295_Cucumis_sativus_ZOGa	51.815	54.167	58.297	65.619	64.559	64.176	64.245	47.386	58.509	59.124	57.510	58.333	58.915	55.556	59.375	59.038	56.346	59.259	59.295	57.074	60.234	60.227	59.454	59.339	60.506	59.802	62.374	62.725	59.319	62.374	62.325	62.800	63.179	64.990	63.179	63.581	63.454	71.747	63.253	58.300	58.704	61.523	60.155	61.771	61.004	61.771	62.600	62.351	61.822
Ciclev10005382m.g_Org_Cclement	54.167	49.867	52.722	57.995	58.266	58.808	58.808	39.775	53.333	50.331	51.622	52.660	52.785	54.434	51.064	51.047	48.294	52.525	52.520	49.839	49.737	52.128	51.194	51.187	51.058	50.806	55.858	55.556	50.954	54.768	54.768	56.011	55.858	55.313	55.586	56.131	55.946	59.195	55.676	52.329	52.603	58.537	58.537	56.131	56.131	56.131	55.556	55.556	54.958
GSVIVG01033243001_Org_Vvinifer	55.714	43.969	52.402	61.858	61.079	61.657	61.154	46.520	55.491	55.037	55.578	55.642	55.728	61.976	54.224	55.126	52.611	52.736	55.315	50.120	55.577	55.048	55.599	55.186	55.773	55.070	57.344	57.114	54.000	56.627	56.513	56.660	57.631	59.356	57.831	57.831	58.052	58.219	59.000	52.918	53.024	57.400	55.792	57.515	52.840	57.430	57.800	57.769	56.494
Solyc10g079330.1_Org_Slycopers	52.281	54.125	58.333	65.517	65.517	64.909	64.706	48.050	60.404	58.056	57.230	58.824	59.838	53.644	59.514	60.120	57.114	59.067	60.202	57.606	61.044	61.368	60.765	60.563	59.759	59.756	63.223	63.711	59.548	62.680	62.551	61.807	62.474	63.636	62.887	62.887	62.653	71.014	63.039	60.168	60.294	63.039	63.061	62.140	61.963	62.062	62.090	61.837	61.247
294_Amaranthus_hypochondriacus	53.633	53.846	57.965	67.828	68.033	68.238	68.238	49.468	61.212	60.546	61.633	61.895	61.972	58.523	60.282	59.562	56.773	59.900	60.765	55.932	60.200	62.097	61.368	60.922	60.442	59.553	63.039	62.781	58.522	61.396	61.396	62.628	62.012	63.450	62.218	61.807	63.860	71.375	64.066	59.917	60.331	63.115	63.115	62.757	62.757	62.757	63.061	63.061	61.790
253_Chenopodium_quinoa_ZOG_d	57.439	57.404	61.521	67.967	68.172	67.556	67.556	51.687	63.158	63.065	61.350	62.626	62.702	59.143	62.626	63.200	60.600	62.944	62.828	58.578	62.851	64.372	64.040	62.978	63.105	61.224	64.815	64.549	62.140	65.432	65.432	64.609	64.815	67.078	65.844	65.432	66.667	72.761	66.461	62.319	62.526	65.914	65.914	65.155	65.155	65.155	64.213	64.213	62.693
254_Chenopodium_quinoa_ZOG_c	57.439	57.606	61.521	67.967	68.172	67.556	67.556	51.687	63.158	63.065	61.350	62.626	62.702	59.143	62.626	63.200	60.600	62.944	62.828	58.578	62.851	64.372	64.040	62.978	63.105	61.224	64.815	64.549	62.140	65.432	65.432	64.609	64.815	67.078	65.844	65.432	66.667	72.761	66.461	62.319	62.526	65.914	65.914	65.155	65.155	65.155	64.213	64.213	62.693
Solyc07g006800.1_Org_Slycopers	51.557	54.800	58.427	70.842	70.842	68.789	68.583	52.753	61.771	61.929	62.190	61.414	61.569	61.290	61.538	62.028	59.443	62.051	62.677	59.506	62.926	63.655	62.626	62.048	61.895	61.934	65.625	65.353	61.983	65.560	65.424	64.403	65.975	67.152	66.183	67.012	62.963	69.630	64.124	61.042	61.378	65.839	65.440	64.730	64.549	64.657	64.256	63.992	62.556
292_Amaranthus_hypochondriacus	54.639	53.333	56.951	67.343	66.534	66.135	66.135	49.135	60.433	61.558	61.711	60.040	61.310	58.841	60.643	60.947	58.185	61.069	61.972	58.231	61.155	60.938	61.477	60.636	60.800	60.569	65.979	65.708	61.807	65.155	65.092	64.213	64.536	66.804	64.948	65.773	64.271	69.517	64.476	60.166	60.581	66.049	64.072	64.876	63.727	64.876	64.139	64.082	63.920
274_Amborella_trichopoda_cisZO	52.482	51.896	57.859	61.837	61.167	59.960	59.960	47.028	56.773	58.808	56.762	57.515	57.086	52.632	55.242	58.084	55.489	59.530	56.855	55.808	58.266	56.972	57.404	56.970	56.539	56.057	59.091	59.381	55.328	58.642	58.316	60.327	60.700	61.031	60.700	60.494	59.063	68.889	60.000	57.469	57.796	59.959	58.600	59.548	58.600	59.259	59.343	59.100	58.705
275_Amborella_trichopoda_cisZO	48.699	48.428	52.834	55.319	55.532	55.532	55.319	40.951	51.153	52.926	53.390	52.211	52.621	50.751	51.261	54.772	52.282	56.410	54.167	51.117	53.061	54.737	53.992	53.766	53.027	52.854	53.846	54.158	52.452	54.468	54.371	56.290	54.681	55.650	55.957	55.745	53.715	55.882	53.191	50.427	50.749	54.584	54.584	53.518	53.518	53.419	53.715	53.715	54.260
277_Amborella_trichopoda_cisZO	44.813	51.204	53.829	55.234	55.457	55.234	55.457	42.447	51.096	52.868	53.229	52.851	53.712	49.671	49.015	52.586	50.542	51.880	50.542	48.792	50.951	51.747	53.201	51.087	51.082	51.656	54.911	54.343	50.667	53.778	53.675	54.667	54.444	55.457	54.667	55.111	53.556	55.914	53.007	50.794	51.136	54.911	54.911	54.241	54.241	54.139	53.982	53.982	54.084
276_Amborella_trichopoda_cisZO	56.228	53.321	60.274	66.462	65.873	64.881	65.149	49.565	60.000	62.308	61.602	62.298	62.450	59.238	60.243	63.126	60.721	62.435	62.272	58.500	61.943	61.886	63.415	62.069	62.020	61.237	64.865	65.353	60.412	63.768	63.430	64.403	64.596	65.975	65.217	65.631	63.505	68.148	63.223	59.916	60.251	65.353	63.546	64.108	61.612	64.033	62.603	62.551	62.022
5evm.TU.supercontig_182.5_Org_	43.945	51.394	56.208	62.372	61.569	61.771	61.771	45.819	55.534	58.481	56.173	54.491	55.289	52.770	56.048	56.548	53.571	58.718	56.970	55.556	57.430	57.115	56.970	56.225	56.225	55.510	59.213	59.588	59.459	60.331	60.206	58.896	59.917	61.698	60.124	60.950	57.819	71.747	58.351	54.772	55.094	59.381	57.916	59.298	58.434	59.213	58.642	58.402	60.626
87_Apostasia_shenzhenica_ZOG2	53.684	54.724	59.775	67.677	66.998	66.600	66.402	51.207	61.569	62.657	62.322	63.273	63.618	63.188	61.569	62.970	60.396	64.541	63.984	61.481	65.462	64.822	65.121	65.191	62.926	63.878	64.609	64.754	62.857	66.189	65.918	64.837	65.369	65.779	65.164	65.164	65.031	70.438	65.849	60.206	60.825	65.779	64.741	65.092	64.870	65.092	64.562	64.300	63.415
47_Zostera_marina	54.577	56.998	60.927	69.877	70.082	70.082	69.877	50.178	61.585	60.644	59.388	64.344	64.139	59.943	62.729	64.444	61.818	65.829	66.057	61.800	65.385	65.385	63.911	63.783	63.211	62.857	64.742	64.887	62.062	64.742	64.742	64.463	64.742	64.948	64.536	64.124	64.887	70.714	64.271	60.412	60.825	65.092	65.092	65.844	65.844	65.844	63.786	63.786	63.516
141_Phoenix_dactylifera_ZOG_b	62.153	60.526	64.560	76.074	76.278	76.892	76.892	53.274	66.465	64.232	64.622	67.886	68.219	67.638	68.560	68.337	65.731	68.123	68.623	64.020	69.153	70.732	69.777	69.028	69.293	68.033	71.222	71.546	67.762	71.134	71.253	70.637	71.753	71.959	71.753	71.340	71.253	75.373	70.226	66.460	66.667	71.253	70.961	69.278	69.199	69.278	70.287	70.204	69.420
162_Elaeis_guineensis_ZOG	62.847	60.636	64.560	75.456	74.900	75.100	75.100	52.265	65.278	64.736	64.417	67.735	68.263	67.347	69.293	68.787	66.203	69.152	68.826	64.764	69.758	70.459	70.040	69.293	69.618	68.648	71.843	72.165	67.967	71.546	71.458	70.000	71.340	72.371	71.753	71.134	72.074	76.493	71.253	66.667	66.874	71.458	70.080	70.103	68.952	70.103	70.492	70.204	69.866
Aqcoe1G034600_Org_Acoerulea_pe	55.709	54.743	60.045	69.121	68.410	69.014	69.014	51.220	61.858	62.278	61.031	61.400	61.600	64.035	61.010	62.475	59.681	62.211	62.602	59.653	64.242	64.414	63.821	64.040	61.616	62.012	67.220	66.942	63.918	67.288	67.149	67.351	67.288	68.880	67.495	68.323	66.186	71.536	66.116	62.241	62.578	66.392	65.531	66.667	65.795	66.598	65.638	65.369	65.101
84_Aquilegia_coerulea_a	55.072	56.067	60.091	69.149	69.362	70.213	70.213	51.371	62.422	62.183	60.638	61.925	62.134	63.582	60.460	62.863	59.959	62.113	62.264	59.453	63.750	65.126	63.445	63.674	61.715	61.653	66.951	66.667	63.539	66.951	66.951	67.949	66.951	68.657	67.164	68.017	65.745	71.321	65.745	61.752	62.179	66.102	66.102	66.311	66.311	66.311	65.328	65.328	64.944
Aqcoe1G034400_Org_Acoerulea_pe	56.747	57.258	62.302	70.842	71.047	71.047	71.047	52.660	65.323	63.291	63.505	63.434	63.636	63.743	62.828	63.673	61.078	63.496	63.968	59.653	64.386	65.657	64.980	64.386	63.581	62.168	68.880	69.421	66.804	69.772	69.835	69.136	69.565	70.539	69.565	70.186	68.041	74.532	68.595	65.145	65.489	68.041	67.689	69.772	69.815	69.710	67.901	67.828	67.562
83_Aquilegia_coerulea_b	50.175	53.183	57.727	67.015	67.223	67.641	67.641	48.561	60.451	57.908	60.125	59.754	59.754	58.358	59.016	59.838	57.201	58.763	59.714	55.112	60.692	62.012	60.986	61.020	59.305	58.592	64.092	64.657	61.587	64.718	64.718	64.854	64.509	65.553	64.718	65.553	63.125	67.170	63.750	60.460	60.879	63.485	63.485	64.718	64.718	64.718	63.561	63.561	62.697
73_Macleaya_cordata_b	55.235	56.846	60.938	72.176	72.176	72.594	72.594	50.543	62.241	62.000	61.587	63.389	63.808	61.290	62.292	63.374	60.700	62.183	62.448	59.559	63.711	64.389	63.299	63.580	62.733	61.795	64.421	64.780	63.579	66.526	66.526	66.737	65.895	67.368	65.895	66.947	65.546	71.062	65.546	62.076	62.712	66.387	66.387	65.895	65.895	65.895	64.644	64.644	64.459
74_Macleaya_cordata_a	57.394	58.607	61.830	71.843	71.843	72.050	72.050	51.526	63.450	61.500	62.810	65.083	64.256	62.428	63.711	64.155	61.711	63.868	64.476	60.442	64.490	66.393	65.510	64.766	63.934	63.223	67.641	68.399	64.927	67.641	67.641	68.685	68.058	69.729	68.058	68.894	68.125	73.529	68.125	64.570	65.199	68.399	68.399	67.850	67.850	67.850	67.427	67.427	66.962
279_Spirodela_polyrhiza_cisZOG	58.123	58.848	62.302	73.958	74.167	73.750	73.750	52.793	65.226	63.889	63.278	65.979	65.503	63.265	64.815	65.854	63.211	66.412	66.258	62.222	65.918	67.216	66.324	66.189	65.574	64.523	69.874	69.583	65.971	69.520	69.520	69.665	69.311	70.146	68.685	68.476	68.191	72.161	68.607	63.466	63.466	69.023	69.023	68.542	68.542	68.542	66.805	66.805	66.147
142_Phoenix_dactylifera_ZOG_a	55.000	59.402	60.987	71.336	71.552	70.259	70.259	50.926	62.553	64.160	59.657	61.834	61.996	60.671	60.768	63.579	60.632	63.889	62.368	61.029	62.791	64.744	62.766	63.907	61.864	61.159	66.883	66.955	63.283	66.739	66.739	67.100	67.171	67.171	66.955	66.523	65.517	71.636	65.517	61.905	62.338	66.595	66.595	66.523	66.523	66.523	66.022	66.022	65.929
146_Musa_acuminata_malaccensis	52.962	55.578	58.770	69.530	69.734	69.530	69.530	52.743	62.828	64.796	61.270	62.348	62.702	61.628	61.258	61.800	59.000	61.340	61.741	60.100	63.765	64.909	62.880	63.563	61.694	61.191	67.220	67.288	63.505	66.460	66.186	65.298	66.046	67.702	66.667	66.874	64.536	71.004	64.948	60.581	60.996	67.149	66.667	67.288	67.213	67.288	64.948	64.682	64.045
GSMUA_Achr1G03370_001_Org_Macu	53.571	54.016	56.979	66.116	65.580	65.988	65.988	49.113	58.635	60.969	57.261	58.859	57.606	56.250	59.631	60.563	57.746	63.542	61.111	60.750	60.852	61.044	60.000	60.896	60.000	61.378	62.395	62.134	59.916	62.552	62.422	60.373	61.715	62.474	61.506	62.134	59.167	66.292	59.499	57.053	57.384	61.458	60.243	61.088	60.285	61.006	60.707	60.455	59.276
145_Musa_acuminata_malaccensis	55.903	57.822	62.302	72.098	71.486	71.888	71.888	53.229	64.881	64.646	63.190	65.130	63.673	65.015	65.587	66.600	64.016	65.051	66.061	62.963	66.064	66.337	65.392	66.064	65.594	66.324	68.944	68.802	65.844	68.802	68.724	67.008	68.388	69.215	68.182	68.802	65.432	70.956	65.844	62.940	63.354	68.247	66.867	67.769	66.801	67.769	67.695	67.418	66.816
221_Musa_acuminata_malaccensis	52.817	56.287	60.137	69.610	69.028	69.231	69.231	51.494	63.074	62.500	60.825	62.222	61.167	61.357	63.265	64.128	61.523	62.113	63.544	60.349	63.968	63.872	62.880	63.360	63.083	63.975	67.223	66.875	63.693	66.667	66.598	64.669	66.042	67.083	66.042	66.667	63.093	70.956	63.299	62.658	63.080	65.839	64.516	65.145	64.242	65.145	65.145	64.876	64.027
307_Trifolium_pratense_ZOGb	54.949	54.792	57.960	68.000	65.672	66.170	66.242	50.649	60.169	60.795	59.865	60.435	60.870	59.078	59.780	59.957	56.710	60.172	60.746	55.125	60.879	60.504	60.879	60.746	60.088	60.444	64.414	64.126	62.108	65.315	65.247	63.087	64.640	65.766	63.964	64.189	65.393	71.749	65.169	61.486	61.937	67.040	64.681	65.237	62.924	65.237	63.311	63.252	61.916
308_Medicago_truncatula_ZOGa	54.608	53.905	58.389	68.283	66.342	66.796	66.667	52.055	61.702	61.713	60.569	60.000	60.594	58.790	60.200	60.750	57.791	60.152	61.078	56.543	62.000	62.572	62.200	62.275	61.277	61.616	64.008	64.358	62.118	64.417	64.358	63.618	64.826	66.258	64.622	64.826	64.694	69.776	64.286	60.736	60.736	66.802	64.272	66.598	64.797	66.598	63.489	63.434	62.031
309_Medicago_truncatula_ZOGb	54.608	54.070	58.389	68.283	66.798	66.863	66.863	52.144	61.628	61.713	60.569	60.000	60.594	58.790	60.200	60.750	57.791	60.152	61.078	56.543	62.000	62.524	62.200	62.275	61.277	61.616	64.008	64.358	62.118	64.417	64.358	63.618	64.826	66.258	64.622	64.826	64.694	69.776	64.286	60.736	60.736	66.802	64.384	66.598	65.157	66.598	63.489	63.434	62.031
175_Medicago_truncatula_ZOG_a	54.608	54.724	58.520	68.219	67.465	67.530	67.530	52.522	62.205	61.616	60.489	59.921	60.516	58.790	60.120	60.672	57.708	60.051	61.000	56.436	61.924	62.919	62.124	62.200	61.200	61.538	63.934	64.286	62.041	64.344	64.286	63.544	64.754	66.189	64.549	64.754	64.622	69.663	64.213	60.656	60.656	66.735	65.010	66.530	65.400	66.530	63.415	63.360	61.947
66_Lupinus_angustifolius_Tanji	51.645	55.706	60.220	68.787	68.235	69.080	69.080	51.712	60.928	60.837	60.000	60.429	60.429	57.423	60.039	60.465	57.946	60.298	60.392	55.422	60.904	62.282	62.083	61.765	60.588	60.714	63.984	64.329	61.323	63.984	64.128	64.600	64.990	65.996	64.588	64.386	64.529	73.962	64.329	59.557	59.960	65.731	64.844	65.121	64.440	65.121	63.074	63.022	62.039
310_Lupinus_angustifolius_ZOGa	52.492	54.237	59.603	68.663	66.923	67.370	67.433	50.847	59.847	61.634	59.639	59.883	59.687	58.757	59.486	60.039	57.310	60.848	61.144	55.932	61.660	61.670	62.055	62.130	60.750	60.878	64.242	63.984	61.569	64.444	64.386	63.655	64.444	65.657	64.040	63.838	64.718	74.060	65.323	59.798	60.202	65.795	63.916	64.980	62.906	64.980	63.126	63.074	62.092
311_Lupinus_angustifolius_ZOGb	52.492	54.598	59.603	68.663	67.573	67.829	67.829	50.934	59.962	61.634	59.639	59.883	59.687	58.757	59.486	60.039	57.310	60.848	61.144	55.932	61.660	61.996	62.055	62.130	60.750	60.878	64.242	63.984	61.569	64.444	64.386	63.655	64.444	65.657	64.040	63.838	64.718	74.060	65.323	59.798	60.202	65.795	64.023	64.980	63.619	64.980	63.126	63.074	62.092
65_Lupinus_angustifolius_Tanji	52.492	55.253	59.735	68.600	68.245	68.504	68.504	51.291	60.506	61.538	59.557	59.804	59.608	58.757	59.406	59.961	57.227	60.750	61.067	55.825	61.584	62.378	61.980	62.055	60.672	60.800	64.170	63.911	61.492	64.372	64.315	63.581	64.372	65.587	63.968	63.765	64.646	73.962	65.253	59.717	60.121	65.726	64.637	64.909	63.834	64.909	63.052	63.000	62.009
197_Arachis_duranensis_ZOG_a	54.895	57.700	61.298	69.583	69.792	69.854	69.854	50.722	64.271	64.051	60.915	61.191	62.218	59.710	62.218	62.475	59.432	63.520	62.729	58.416	62.729	64.476	62.705	63.061	63.190	62.397	64.167	64.730	62.422	65.136	65.136	65.272	65.000	66.667	64.375	64.792	66.180	73.864	65.553	62.134	62.343	66.736	66.736	67.364	67.155	67.155	63.843	63.843	63.135
246_Arachis_ipaensis_ZOG	54.895	57.495	61.521	69.583	69.792	69.854	69.854	50.903	64.271	64.051	60.707	61.396	62.423	60.000	62.218	62.880	59.838	63.520	62.933	58.663	63.136	64.682	62.910	63.265	63.395	62.603	64.583	65.145	62.839	65.553	65.553	65.690	65.417	67.083	64.792	65.208	66.180	73.864	65.553	62.343	62.552	67.152	67.152	67.782	67.573	67.573	64.050	64.050	63.355
Glyma.19G136700_Org_Gmax_pepti	42.254	46.986	55.430	61.111	59.208	60.277	60.158	46.060	53.438	62.437	53.830	52.525	53.333	48.673	54.175	53.815	51.205	61.735	54.786	56.683	55.263	54.864	54.878	55.263	54.990	55.901	56.994	56.757	54.603	56.576	56.458	55.901	56.875	58.246	56.667	56.250	59.167	73.308	58.455	53.556	53.878	58.958	57.341	57.950	53.309	57.862	56.936	56.907	56.854
46_Glycine_soja_ZOG_a	55.326	55.754	60.407	70.204	69.416	70.281	70.281	52.539	62.698	62.690	60.780	60.800	61.600	61.337	62.424	62.227	59.642	61.893	63.179	57.568	63.306	63.889	63.434	63.380	63.179	63.469	65.496	65.432	61.856	64.803	64.742	64.476	65.496	66.942	65.289	64.876	67.355	73.106	66.529	62.241	62.656	67.629	66.265	66.598	65.253	66.598	65.574	65.510	64.509
Glyma.03G134500_Org_Gmax_pepti	54.296	55.361	60.360	69.857	68.317	68.972	68.972	52.332	62.500	63.038	60.451	61.277	61.876	60.174	62.298	62.302	59.722	62.500	63.454	58.025	63.855	63.867	63.710	64.257	63.253	63.544	65.155	65.092	61.807	64.742	64.609	64.622	65.226	66.598	65.021	64.609	67.078	74.060	66.186	61.983	62.319	67.284	65.217	66.322	64.683	66.253	65.440	65.377	64.667
52_Glycine_max_a	54.007	57.377	60.407	70.686	70.686	70.954	70.954	53.514	64.549	62.944	60.788	61.885	62.500	60.174	62.705	62.955	60.324	62.404	63.415	57.816	63.415	65.779	64.008	64.358	63.469	63.299	65.281	65.217	61.875	64.792	64.792	65.136	65.281	66.736	65.073	64.657	66.875	73.864	66.042	62.004	62.422	67.427	67.427	66.388	66.388	66.388	65.567	65.567	64.509
45_Glycine_soja_ZOG_b	54.007	57.377	60.407	70.686	70.686	70.954	70.954	53.514	64.549	62.944	60.788	61.885	62.500	60.465	62.705	62.955	60.324	62.404	63.415	57.816	63.415	65.779	64.008	64.358	63.673	63.299	65.281	65.217	61.875	64.792	64.792	65.136	65.281	66.736	65.073	64.657	66.875	73.864	66.042	62.004	62.422	67.427	67.427	66.388	66.388	66.388	65.567	65.567	64.509
Phvul.008G158106_Org_Pvulgaris	56.014	54.685	60.135	69.246	67.059	67.515	67.383	51.897	61.988	62.532	61.680	61.400	61.876	61.919	62.702	63.095	60.516	61.480	62.249	58.519	63.655	63.830	64.040	64.185	63.052	62.857	65.702	65.638	63.244	65.979	65.844	65.644	66.461	67.835	66.667	66.461	66.872	72.556	66.392	62.810	63.147	67.695	66.078	67.975	65.953	67.909	66.053	66.191	64.889
134_Phaseolus_vulgaris_hypot5	54.676	56.875	60.045	69.345	69.345	68.987	68.987	52.102	63.333	62.532	61.181	60.960	61.458	61.128	62.083	63.169	60.494	61.480	61.570	58.416	62.810	65.136	63.750	63.485	62.448	62.185	65.042	64.979	62.500	65.254	65.254	66.242	65.962	67.230	65.962	65.751	66.314	72.453	65.890	61.996	62.420	67.089	67.089	67.304	67.304	67.304	65.409	65.409	64.811
178_Vigna_radiata_radiata_ZOG_	55.516	57.676	60.633	69.474	69.474	69.118	69.118	52.459	64.315	62.437	61.345	61.538	61.826	60.882	62.448	62.705	59.836	62.916	62.346	58.561	63.374	65.489	64.315	63.843	62.397	61.925	64.979	65.336	63.291	66.034	66.034	66.596	66.526	67.368	66.105	65.895	66.034	73.864	66.034	61.522	61.945	66.176	66.176	66.385	66.385	66.385	64.927	64.927	64.063
214_Vigna_angularis_ZOG_d	55.036	57.411	60.407	69.280	69.280	68.922	68.922	52.381	64.301	62.690	60.888	60.879	61.169	60.831	61.795	62.680	59.794	62.916	62.319	58.561	63.147	65.272	64.092	63.617	62.162	61.684	64.968	65.328	63.270	66.030	66.030	66.596	66.525	67.373	66.102	65.890	65.817	73.864	65.817	61.277	61.702	66.173	66.173	66.383	66.383	66.383	64.706	64.706	64.063
67_Lupinus_angustifolius_ZOG_b	54.983	55.446	59.276	68.571	67.871	67.134	66.934	51.923	61.980	61.578	61.602	61.000	62.000	59.012	58.788	59.046	56.064	60.256	59.557	55.224	60.484	60.594	60.404	60.966	60.362	58.980	62.397	62.963	59.671	62.397	62.346	63.039	63.975	64.803	63.561	63.561	65.021	69.811	64.198	59.298	59.711	64.682	63.273	64.463	63.454	64.463	62.090	61.837	60.714
232_Lupinus_angustifolius_ZOG_	56.250	56.646	59.502	69.710	69.917	69.151	69.151	51.978	62.986	62.341	61.905	62.577	62.986	60.174	60.941	60.808	57.778	62.308	61.258	55.970	61.460	63.190	62.245	61.789	60.896	60.700	64.108	64.463	60.581	63.900	63.900	64.792	64.865	66.112	65.281	65.281	65.631	70.189	65.217	59.959	60.373	65.361	65.361	64.938	64.938	64.938	62.757	62.757	61.830
118_Cicer_arietinum_ZOG	55.517	54.403	60.860	71.224	69.643	69.109	68.911	50.692	62.427	62.087	62.218	61.800	62.200	61.516	61.616	61.233	58.449	62.308	61.569	56.965	61.895	61.644	62.626	62.777	62.374	62.041	64.876	65.226	62.140	64.876	64.815	66.119	67.081	67.702	66.460	66.460	65.914	71.805	65.914	61.237	61.649	65.574	63.386	66.186	64.356	66.186	64.754	64.490	63.393
39_Trifolium_subterraneum_b	56.207	55.076	61.421	71.946	70.395	68.928	68.709	51.509	61.771	62.029	61.872	61.283	61.504	60.058	60.179	61.978	58.901	61.696	60.579	56.215	61.830	62.635	62.192	62.584	61.247	60.407	63.991	63.927	61.416	64.220	64.155	64.920	66.207	67.356	66.437	65.977	65.604	72.936	65.376	60.731	61.187	65.306	63.124	65.068	63.319	65.068	64.237	64.172	62.657
40_Trifolium_subterraneum_c	56.207	55.186	60.633	70.612	69.246	68.317	68.119	51.557	62.818	62.341	62.012	61.200	61.600	58.601	61.010	61.630	58.847	61.795	60.966	56.716	62.097	63.014	63.030	62.978	61.569	60.816	63.843	63.992	61.728	63.843	63.786	64.476	65.424	67.081	65.424	65.217	65.914	71.805	65.503	60.619	61.031	65.164	63.189	65.155	63.762	65.155	63.115	62.857	61.384
38_Trifolium_subterraneum_a	57.241	55.864	62.500	71.652	70.130	69.114	68.898	52.612	63.113	61.538	61.712	61.790	62.445	58.892	60.706	61.605	58.568	60.632	60.000	55.556	61.674	61.407	61.589	62.637	61.978	60.268	64.027	63.964	61.712	64.932	64.640	64.944	66.667	67.120	66.213	65.986	67.416	73.661	66.742	61.261	61.712	65.772	63.597	65.315	63.578	65.315	63.820	63.535	61.975
306_Trifolium_pratense_ZOGa	56.552	55.382	61.312	70.816	69.444	68.515	68.317	52.249	62.818	62.087	60.780	60.400	61.200	59.767	60.606	61.233	58.449	61.795	60.765	56.219	61.895	62.231	62.626	63.179	61.569	60.408	64.669	64.815	61.523	64.463	64.198	64.887	66.253	67.081	66.253	65.839	66.324	72.932	66.119	60.494	61.111	66.462	64.440	65.226	63.636	65.226	64.139	63.878	62.500
177_Medicago_truncatula_ZOG_b	55.208	56.385	61.538	69.734	68.463	67.928	67.729	51.042	62.130	63.198	62.218	61.245	62.249	59.531	61.055	61.355	58.566	62.308	61.616	57.214	61.694	62.083	62.020	62.978	61.818	60.861	64.523	64.669	61.777	64.523	64.463	64.948	66.112	67.775	66.320	65.696	67.629	74.060	66.392	61.077	61.491	66.461	64.484	66.253	64.671	66.253	63.580	63.320	62.108
Medtr4g008630_Org_Mtruncatula_	56.897	55.686	61.625	70.612	69.323	68.588	68.588	50.953	61.690	61.323	62.500	60.800	61.000	60.350	60.606	61.034	58.250	61.282	60.966	56.576	61.972	62.672	62.626	62.777	61.569	61.020	64.463	64.609	61.396	63.918	63.786	65.369	66.322	66.874	66.322	65.702	66.598	73.034	66.324	60.494	60.825	65.574	63.636	65.432	63.889	65.361	64.344	64.082	63.029
176_Medicago_truncatula_ZOG_c	56.897	55.731	61.678	70.552	69.539	68.800	68.800	51.045	61.660	61.224	62.423	60.721	60.922	60.350	60.526	60.956	58.167	61.183	60.887	56.359	61.818	62.451	62.551	62.702	61.492	60.941	64.389	64.536	61.237	63.768	63.711	65.226	66.183	66.805	66.183	65.560	66.461	72.830	66.255	60.331	60.744	65.503	63.618	65.289	63.600	65.289	64.271	64.008	62.864
179_Vigna_radiata_radiata_ZOG_	55.517	57.230	60.633	70.041	70.248	69.691	69.691	52.867	64.358	64.541	63.299	64.155	63.544	59.012	62.322	63.380	60.563	64.524	62.626	59.850	63.838	65.988	64.097	65.182	62.880	62.628	64.050	63.992	60.744	63.843	63.843	64.938	65.083	66.116	64.876	64.669	65.638	72.830	65.226	60.000	60.412	65.164	65.164	64.330	64.536	64.536	63.730	63.730	62.277
210_Vigna_angularis_ZOG_e	55.326	55.731	60.181	69.184	68.537	67.800	67.800	51.832	63.439	64.031	62.628	63.400	63.000	58.721	61.818	62.425	59.642	63.496	61.569	58.603	62.702	63.439	63.105	63.984	61.972	61.554	63.223	63.169	60.082	63.430	63.169	63.450	64.463	65.289	64.050	64.050	65.708	72.453	65.298	59.794	60.206	64.959	63.817	63.918	63.000	64.124	63.115	62.857	61.607
184_Vigna_radiata_radiata_ZOG_	56.014	57.258	60.271	68.507	68.712	68.776	68.776	51.687	62.903	63.359	62.500	63.710	63.508	56.686	59.677	60.757	58.167	62.051	60.241	56.965	61.167	63.105	61.368	62.651	60.643	60.408	62.062	61.807	59.548	62.474	62.423	63.244	63.093	64.124	63.093	62.887	65.779	72.556	64.959	58.848	59.259	63.395	62.880	63.374	63.265	63.374	62.577	62.525	61.247
208_Vigna_angularis_ZOG_a	55.172	57.201	60.135	68.930	69.136	68.789	68.789	52.500	63.286	63.452	62.834	64.097	63.895	56.977	60.852	61.723	59.118	63.171	61.368	58.065	62.374	64.097	62.424	63.911	61.616	61.554	62.346	62.090	59.877	62.963	62.963	63.636	63.992	64.198	63.786	63.580	65.164	73.408	64.549	59.138	59.548	63.469	63.469	63.244	63.244	63.244	62.857	62.857	61.333
211_Vigna_angularis_ZOG_b	54.138	57.115	61.312	69.796	68.938	68.400	68.400	50.960	63.043	65.051	62.910	62.076	62.076	60.350	61.290	61.277	58.283	63.333	62.298	60.100	64.575	64.286	63.895	64.777	62.424	62.628	65.083	65.432	61.602	64.742	64.682	65.369	65.979	66.392	64.948	65.361	66.119	74.717	65.708	60.619	61.031	65.984	64.612	66.186	65.000	65.979	65.235	65.173	64.143
182_Vigna_radiata_radiata_ZOG_	54.983	57.791	61.851	69.450	68.800	68.263	68.263	52.091	64.103	64.885	62.500	62.475	62.675	60.174	62.097	62.550	59.562	64.872	63.911	59.701	64.848	64.752	64.170	65.253	62.903	62.705	65.289	66.255	62.012	65.155	65.092	65.574	66.186	67.010	65.567	66.186	67.351	76.226	66.735	61.031	61.237	66.598	65.408	66.804	65.600	66.598	65.235	65.173	64.143
207_Vigna_angularis_ZOG_c	54.639	56.805	61.625	69.857	69.200	68.862	68.862	51.220	63.116	64.377	62.090	62.675	62.874	60.174	61.089	61.155	58.167	63.590	62.298	59.701	64.242	63.762	63.360	63.838	61.895	62.090	64.669	65.432	61.191	64.330	64.271	65.164	65.773	66.186	65.155	65.155	66.530	75.472	66.119	61.031	61.237	65.779	64.612	66.186	65.000	65.979	65.031	64.969	63.920
4_Phaseolus_lunatus_ZOG	56.507	58.465	63.063	70.528	69.461	68.924	68.924	52.696	64.370	65.903	63.804	63.546	63.546	60.290	62.575	62.772	60.000	64.872	62.725	59.204	63.655	64.567	63.984	64.458	62.325	61.711	65.979	66.530	61.885	65.021	64.754	66.053	66.872	67.284	66.255	66.461	67.418	75.094	67.213	61.728	62.140	67.280	66.071	66.872	65.469	66.667	65.714	65.447	64.444
132_Phaseolus_vulgaris_hypot5	55.822	57.677	62.613	70.732	69.661	68.924	68.924	51.826	63.189	64.377	64.213	63.147	63.347	59.420	62.173	62.178	59.208	64.872	62.926	59.701	63.655	64.764	64.185	64.458	63.327	61.914	65.773	66.324	61.270	64.198	64.139	64.826	65.432	65.638	65.226	65.226	66.393	75.472	67.351	61.728	62.140	66.871	65.675	66.461	65.070	66.255	65.306	65.244	64.000
181_Vigna_radiata_radiata_ZOG_	57.388	57.791	62.077	69.246	68.600	68.263	68.263	51.916	63.708	63.868	62.705	61.277	62.275	60.174	61.895	62.698	59.722	63.333	62.851	58.458	63.984	64.103	63.710	64.789	61.647	61.633	65.289	65.432	60.780	64.536	64.271	65.574	66.186	67.216	65.773	66.186	66.735	74.717	66.735	61.856	62.268	67.008	65.805	65.979	65.000	65.979	65.235	64.969	63.920
212_Vigna_angularis_ZOG_f	56.701	58.383	62.077	70.265	69.600	69.062	68.862	51.568	64.694	65.140	63.730	61.876	62.275	60.174	61.895	62.897	59.921	64.872	63.052	60.448	64.386	64.892	64.919	65.392	62.651	62.857	65.083	65.021	60.575	64.124	64.066	64.754	65.567	67.010	65.155	65.155	66.940	75.849	66.735	61.649	62.062	66.598	65.408	65.567	64.600	65.567	64.622	64.562	63.252
22_Vigna_angularis_angularis_V	56.701	58.185	61.851	70.672	70.000	69.661	69.461	51.916	64.497	65.903	63.730	62.076	62.275	60.465	62.298	63.095	60.119	65.641	63.655	60.199	64.185	65.089	65.323	65.594	62.651	63.061	65.083	65.021	61.191	64.742	64.682	65.164	65.979	67.010	65.567	65.567	67.146	75.849	66.940	61.856	62.268	67.008	65.805	65.773	64.800	65.773	64.622	64.562	63.252
23_Vigna_angularis_angularis_V	57.241	58.103	61.991	70.612	69.940	69.600	69.400	51.658	64.229	65.561	63.450	61.800	62.000	59.767	62.020	62.823	59.841	65.296	63.380	59.850	63.911	64.822	65.051	65.524	62.374	62.577	65.424	65.361	61.523	65.083	65.021	65.503	66.322	67.355	65.909	65.909	66.735	75.849	66.735	61.983	62.397	67.351	66.135	66.116	65.130	66.116	64.754	64.694	63.393
Phvul.007G251300_Org_Pvulgaris	56.701	59.136	64.270	69.654	68.600	69.062	69.062	52.962	63.511	64.885	64.139	63.074	63.074	60.465	62.903	63.095	60.119	64.872	63.855	60.050	64.016	65.483	64.386	65.663	64.458	63.265	66.186	66.530	62.090	65.432	65.298	66.462	67.490	68.247	66.872	66.872	67.689	76.404	67.623	62.423	62.757	67.894	66.667	66.735	65.538	66.667	65.440	65.377	64.444
133_Phaseolus_vulgaris_hypot2	56.701	59.245	64.108	69.654	69.153	69.416	69.416	53.333	63.817	64.885	64.139	63.074	63.074	60.465	62.903	63.095	60.119	64.872	63.855	59.950	64.386	65.408	64.386	65.663	64.458	63.265	66.186	66.530	62.012	65.361	65.298	66.393	67.423	68.247	66.804	66.804	67.623	76.316	67.623	62.346	62.757	67.894	67.000	66.667	65.594	66.667	65.440	65.377	64.365
183_Vigna_radiata_radiata_ZOG_	55.862	57.708	62.670	71.020	69.940	69.200	69.200	51.832	62.648	63.776	64.066	63.600	63.000	59.767	61.694	61.233	58.449	63.077	61.446	59.601	63.710	63.439	62.903	63.984	62.374	61.759	65.773	65.914	61.602	64.742	64.682	65.574	66.598	67.629	66.186	66.186	67.213	73.684	66.393	60.905	61.317	66.258	64.683	65.226	63.872	65.226	64.622	64.562	63.697
209_Vigna_angularis_angularis_	55.326	57.199	62.302	70.061	69.200	68.663	68.663	50.697	61.736	62.850	62.910	62.475	61.677	59.884	61.492	61.111	58.333	62.821	61.044	59.453	63.380	62.919	62.173	63.454	61.847	61.224	64.948	64.887	60.986	64.124	64.066	64.959	65.773	67.010	65.155	65.361	67.008	73.684	66.189	60.905	61.317	65.235	63.690	64.815	63.473	64.815	64.213	64.155	63.474
131_Phaseolus_vulgaris_hypot1	57.388	58.777	63.657	70.265	69.200	69.461	69.461	52.613	64.300	66.158	64.139	63.673	63.473	61.047	62.702	63.095	60.119	65.128	64.056	60.448	64.789	65.483	64.789	65.462	64.056	63.469	66.392	66.324	62.423	65.567	65.503	66.598	67.216	68.454	67.010	67.216	68.033	74.812	67.418	61.934	62.346	67.280	66.071	66.461	65.269	66.461	65.235	65.173	63.697
3_Phaseolus_lunatus_ZOG2	57.045	58.383	63.205	70.672	69.600	69.661	69.661	52.787	63.511	65.394	63.934	63.273	63.074	60.465	62.500	63.095	60.119	65.128	63.655	60.448	64.588	65.680	64.789	65.462	64.056	63.265	66.392	66.735	62.218	65.361	65.298	66.393	67.423	68.041	66.804	67.010	67.828	74.436	67.213	62.140	62.551	67.076	65.873	66.667	65.469	66.667	65.440	65.377	63.697
89_Phaseolus_lunatus_ZOG1	54.483	56.719	62.217	69.796	68.737	68.600	68.600	51.309	62.253	63.868	63.244	63.200	62.600	59.767	63.030	63.473	60.479	65.385	64.242	60.199	65.182	65.873	65.385	65.859	64.848	64.066	65.083	65.432	61.111	64.050	63.992	65.298	65.909	66.736	65.289	65.289	66.735	74.812	66.735	60.619	61.031	65.779	64.215	64.948	63.600	64.948	64.344	64.286	63.393
130_Phaseolus_vulgaris_hypot3	53.793	58.097	61.991	68.789	68.789	68.238	68.238	52.941	64.170	65.140	64.066	63.563	63.360	60.641	61.741	64.056	61.044	64.872	64.040	59.453	64.575	66.870	65.182	65.657	63.968	63.039	64.463	64.815	60.082	63.223	62.963	65.361	65.702	66.322	65.289	65.289	66.324	74.436	66.324	60.000	60.412	65.574	65.173	64.536	64.549	64.742	63.934	63.673	63.170
129_Phaseolus_vulgaris_hypot4	56.314	57.199	62.387	68.966	67.864	67.331	67.331	52.174	62.795	64.706	64.490	62.624	63.221	58.671	61.972	61.386	58.614	63.660	61.800	58.750	62.651	63.511	63.052	63.527	62.600	60.772	63.450	63.730	59.100	62.423	62.372	63.673	64.271	64.887	63.450	63.450	65.918	73.308	66.327	59.548	59.959	65.306	64.087	64.682	63.473	64.682	63.878	63.618	63.111
180_Vigna_radiata_radiata_ZOG_	55.479	56.055	62.077	69.168	67.456	67.323	67.323	51.979	62.573	64.286	64.694	61.829	62.823	57.803	61.167	60.594	57.822	64.524	62.200	58.853	62.450	62.573	62.249	63.327	62.200	61.179	63.860	63.934	58.896	62.012	62.168	64.286	65.298	65.092	64.271	63.860	65.306	72.180	65.714	59.754	60.370	65.510	63.725	64.887	63.708	64.887	63.878	63.821	62.667
213_Vigna_angularis_ZOG_g	55.822	55.664	61.400	67.546	65.878	65.551	65.551	50.947	61.793	64.031	63.265	60.636	61.630	57.803	60.765	60.396	57.426	63.496	61.200	58.354	61.847	61.793	61.647	62.725	61.200	59.959	63.244	63.320	58.691	61.807	61.963	63.673	64.271	64.476	63.655	63.655	64.694	70.301	64.898	59.548	60.164	64.898	63.137	63.860	62.722	63.860	63.061	63.008	62.000
243_Cajanus_cajan_ZOG_a	53.716	56.275	61.883	68.952	67.921	67.589	67.589	51.986	62.622	64.557	62.677	61.462	61.858	59.714	61.000	61.614	58.858	64.796	62.624	59.406	63.872	63.601	63.600	64.143	62.624	62.222	64.490	64.766	59.756	63.061	62.805	64.777	65.031	66.053	64.622	65.031	66.395	73.585	66.191	59.918	60.327	65.447	64.103	65.235	63.690	65.235	63.692	63.434	62.472
245_Cajanus_cajan_ZOG_b	54.795	56.693	61.036	68.902	68.064	67.530	67.530	52.174	62.795	65.482	63.804	60.956	60.956	57.101	59.557	60.594	57.822	62.468	60.521	58.313	62.048	62.205	62.173	62.926	61.523	60.692	63.580	63.730	60.451	63.374	63.320	64.008	65.155	66.186	64.948	64.742	65.440	73.585	65.235	58.522	58.932	64.490	62.772	63.450	62.351	63.450	62.041	61.992	60.889
53_Cajanus_cajan_ZOG_d	54.965	59.504	63.122	69.392	69.602	69.456	69.456	52.632	64.463	65.228	62.971	61.777	61.983	59.824	60.744	62.168	58.896	63.939	62.012	58.313	62.423	63.975	62.474	63.374	62.474	61.587	64.151	64.718	60.797	63.941	63.941	66.737	66.247	67.296	65.409	65.618	67.296	75.849	67.505	60.504	60.924	66.388	66.388	66.387	66.387	66.387	63.617	63.617	62.946
244_Cajanus_cajan_ZOG_c	55.517	57.905	63.122	68.980	68.337	68.200	68.200	51.832	63.043	65.228	63.039	61.200	61.400	60.058	60.808	61.554	58.367	63.939	62.097	58.313	62.828	63.168	62.828	63.710	62.702	61.885	64.256	64.815	60.905	64.050	63.992	65.503	66.322	67.355	65.496	65.702	67.423	75.849	67.629	60.663	61.077	66.461	65.070	66.460	65.261	66.460	63.730	63.673	62.946
242_Cajanus_cajan_ZOG_e	56.055	56.667	62.358	70.000	68.254	68.119	68.119	51.903	62.622	65.051	63.655	63.126	63.727	59.475	60.808	60.835	58.052	62.725	61.368	58.354	62.702	61.840	62.222	62.777	61.569	60.941	64.876	64.815	61.111	64.256	64.198	64.476	65.839	67.288	65.424	65.424	66.324	75.094	66.530	60.744	61.157	66.940	64.892	66.322	64.683	66.322	63.730	63.673	62.500
Glyma.02G184200_Org_Gmax_pepti	55.172	57.002	62.302	70.000	68.938	68.200	68.200	52.182	62.648	64.286	63.655	63.400	63.600	60.350	61.212	62.028	59.046	63.753	61.972	59.453	63.783	63.834	63.838	64.789	62.777	62.168	64.463	64.815	62.218	65.361	65.226	65.369	66.529	67.288	65.289	65.909	66.803	75.188	66.530	60.825	61.157	66.119	64.542	66.186	65.000	66.322	64.139	64.082	63.252
104_Glycine_max_ZOG_a	55.363	58.367	62.358	70.600	70.600	69.835	69.835	52.783	63.878	64.194	63.636	63.878	64.082	60.350	61.429	62.702	59.677	63.660	61.943	59.250	63.765	65.102	63.951	64.909	62.602	62.140	64.389	64.742	62.112	65.217	65.217	65.904	66.390	67.220	65.145	65.768	66.804	75.000	66.598	60.663	61.077	66.049	66.049	66.046	66.253	66.253	64.066	64.066	63.087
Glyma.10G107900_Org_Gmax_pepti	53.448	57.199	62.754	69.592	68.537	67.800	67.800	51.658	62.846	64.796	63.860	62.600	63.000	60.058	61.010	62.028	59.046	64.267	61.368	58.706	62.374	63.043	62.828	63.380	62.575	61.759	64.876	65.021	61.602	64.536	64.403	64.959	66.529	66.874	65.702	65.702	65.369	74.812	65.708	60.412	60.744	66.119	64.542	65.773	64.400	65.702	63.934	63.878	63.474
108_Glycine_max_ZOG_b	53.448	57.030	62.585	69.530	68.474	67.735	67.735	51.573	62.772	64.706	63.786	62.525	62.926	60.058	60.931	61.952	58.964	64.175	61.290	58.500	62.222	62.970	62.753	63.306	62.500	61.680	64.803	64.948	61.443	64.389	64.330	64.815	66.390	66.805	65.560	65.560	65.226	74.621	65.638	60.248	60.663	66.049	64.471	65.631	64.257	65.631	63.860	63.804	63.311
Glyma.02G186000_Org_Gmax_pepti	55.517	57.002	62.302	69.184	68.136	67.400	67.400	52.705	63.439	65.051	62.423	61.000	61.200	58.892	60.000	60.835	58.052	63.753	61.569	57.463	61.569	63.043	62.828	63.179	61.368	60.736	65.083	64.609	61.396	64.536	64.403	65.369	66.322	67.288	65.909	65.702	65.369	74.436	65.914	61.443	61.777	66.324	64.741	65.567	64.200	65.496	63.320	63.265	62.361
105_Glycine_max_ZOG_c	55.517	56.746	62.045	69.262	68.209	67.470	67.470	52.715	63.492	65.128	62.474	61.044	61.245	58.892	60.041	60.878	58.084	63.824	61.616	57.393	61.538	63.095	62.880	63.232	61.414	60.780	64.938	64.669	61.364	64.523	64.463	65.361	66.320	67.360	65.904	65.696	65.361	74.525	65.979	61.411	61.826	66.186	64.600	65.560	64.185	65.560	63.374	63.320	62.332
Glyma.10G108400_Org_Gmax_pepti	53.898	55.492	61.074	68.889	67.191	66.667	66.145	51.813	62.109	63.452	61.382	60.594	61.782	57.759	59.719	59.369	56.805	61.893	60.159	57.921	61.477	60.659	60.922	62.275	60.359	59.109	63.599	63.673	60.366	63.469	63.340	64.097	65.031	65.984	64.622	64.417	64.228	74.157	64.969	60.816	61.145	64.837	63.601	64.082	61.303	64.008	62.602	62.551	61.589
2_Glycine_max_ZOG_d	53.898	56.078	60.987	68.889	67.857	66.733	66.733	51.903	62.231	63.452	61.382	60.594	61.782	57.759	59.719	59.369	56.805	61.893	60.159	57.816	61.400	60.980	60.922	62.275	60.359	59.109	63.599	63.673	60.285	63.395	63.340	64.024	64.959	65.984	64.549	64.344	64.155	74.060	64.969	60.736	61.145	64.837	63.314	64.008	62.698	64.008	62.602	62.551	61.504
16_Panax_ginseng_UGTPg36	54.483	57.026	61.486	70.186	70.393	70.248	70.041	50.980	61.303	61.929	62.397	62.653	63.061	61.159	60.692	61.972	59.155	62.113	61.741	59.102	62.020	63.544	62.729	62.348	62.475	61.680	64.330	64.476	62.887	65.979	65.979	65.909	66.392	67.423	66.392	65.979	64.948	74.340	66.186	60.206	60.619	64.959	64.959	64.948	64.948	64.948	63.804	63.804	62.749
174_Erythranthe_guttata_ZOG_b	56.747	55.306	59.234	69.151	69.151	69.008	69.008	50.357	61.429	61.168	61.777	62.986	63.395	60.580	63.061	62.500	59.677	63.117	62.653	61.596	63.968	65.102	63.544	63.489	63.618	64.463	64.876	64.609	62.810	65.702	65.702	65.631	66.322	66.942	65.909	66.529	64.463	70.566	64.256	59.213	59.627	64.476	64.476	64.050	64.050	64.050	63.115	63.115	62.084
300_Mimulus_guttatus_ZOGa	56.655	54.653	59.101	69.168	68.675	68.537	68.537	50.261	60.990	61.266	61.837	62.550	62.948	60.580	62.651	62.253	59.486	63.212	62.298	61.692	64.128	64.158	63.855	63.600	63.200	64.082	64.959	64.694	62.857	65.779	65.714	65.244	66.393	67.008	65.984	66.598	64.417	70.677	64.213	59.343	59.754	64.562	63.944	64.139	63.928	64.139	63.211	62.955	62.168
85_Handroanthus_impetiginosus_	58.741	57.520	61.211	72.878	72.878	72.727	72.727	50.980	63.136	62.879	62.190	63.544	64.562	63.977	63.008	63.052	60.442	62.690	62.702	60.591	64.113	65.447	64.431	64.646	63.563	62.986	66.461	65.984	63.169	66.049	66.049	65.979	66.872	67.695	66.667	66.872	65.638	71.481	66.255	61.237	61.649	66.940	66.940	65.638	65.638	65.638	63.804	63.804	62.832
168_Sesamum_indicum_ZOG_b	55.782	57.200	60.674	70.243	70.243	70.505	70.505	51.670	61.723	63.980	61.914	63.232	63.434	62.717	61.972	63.473	60.878	64.524	62.753	62.687	65.385	65.462	63.984	64.257	62.424	63.136	67.351	66.871	63.190	66.324	66.258	65.988	66.940	67.967	66.940	67.351	65.164	74.254	65.779	60.370	60.575	66.735	65.927	65.298	64.909	65.298	64.622	64.562	63.697
15_Panax_ginseng_UGT11	57.785	58.753	62.585	74.433	74.280	74.538	74.538	52.220	63.563	62.755	62.448	62.880	63.030	63.717	63.544	64.056	61.446	64.341	65.714	60.250	64.706	66.397	65.849	65.244	65.580	65.353	67.292	67.635	63.843	67.012	66.736	66.667	67.635	68.465	67.427	67.635	67.842	74.717	67.635	61.667	62.083	67.288	66.327	66.320	65.779	66.320	65.979	65.708	64.944
155_Nicotiana_sylvestris_ZOG_a	59.589	59.229	62.754	71.605	71.605	71.047	71.047	52.398	64.300	64.810	62.423	62.653	63.469	61.808	62.069	63.508	60.685	64.175	64.300	61.596	64.980	64.562	63.618	62.551	63.821	63.525	68.454	68.789	65.226	68.454	68.519	67.835	67.423	69.278	68.454	68.454	67.695	75.188	68.724	63.093	63.505	68.033	68.098	67.629	67.695	67.629	66.189	66.053	65.625
198_Nicotiana_tabacum_ZOG_a	59.589	58.669	62.387	71.166	71.166	70.612	70.612	52.473	64.315	64.899	62.372	62.677	63.489	61.808	62.097	63.527	60.721	64.267	64.242	61.692	65.051	64.575	63.636	62.575	63.636	63.469	68.313	68.648	64.959	68.313	68.238	67.623	67.284	69.342	68.313	68.519	67.762	74.906	68.583	62.963	63.374	67.894	67.886	67.695	67.485	67.695	66.053	65.784	65.479
228_Nicotiana_attenuata_ZOG_a	58.865	59.213	62.754	71.429	71.429	70.860	70.860	52.441	63.975	63.797	62.055	63.125	63.750	60.472	62.112	64.198	61.317	63.918	63.975	61.347	64.876	64.865	63.693	62.603	64.108	63.808	68.067	68.410	64.706	68.067	68.067	68.000	67.227	68.908	68.067	68.277	67.437	74.812	68.277	62.605	63.025	67.432	67.432	67.437	67.437	67.437	65.762	65.762	65.179
30_Coffea_canephora_b	56.294	56.674	59.551	72.083	72.083	71.310	71.310	51.619	62.963	62.374	61.954	63.900	64.315	62.974	63.992	64.959	62.295	63.144	63.505	60.100	63.786	65.773	64.198	63.730	65.083	63.278	65.000	65.560	63.542	66.458	66.458	67.641	67.292	68.333	67.500	67.292	66.042	70.896	65.833	59.375	59.792	65.217	65.217	64.792	64.792	64.792	64.730	64.730	64.143
224_Ipomoea_nil_ZOG_b	57.193	57.732	61.124	71.130	71.130	71.190	71.190	50.811	63.711	62.785	63.048	62.994	63.202	62.573	62.474	64.066	61.396	63.566	63.843	60.750	64.948	66.667	65.083	65.638	64.389	62.917	66.736	67.083	63.389	67.155	67.155	67.505	67.782	68.619	68.201	67.992	65.690	74.060	65.900	61.297	61.715	66.320	66.320	66.109	66.109	66.109	65.625	65.625	64.811
153_Nicotiana_sylvestris_ZOG_b	53.791	56.994	59.909	72.128	72.128	71.550	71.550	51.095	62.630	63.077	62.420	62.343	62.422	59.821	62.004	61.905	59.006	63.117	63.125	60.553	63.825	64.780	64.570	63.750	62.630	63.291	64.768	65.126	62.025	64.979	64.979	66.596	65.612	66.878	65.401	65.612	64.768	72.556	65.190	60.254	60.677	65.546	65.546	64.346	64.346	64.346	63.522	63.522	62.780
122_Solanum_tuberosum_ZOG_a	53.047	56.341	59.184	71.975	71.975	72.034	72.034	50.820	63.333	63.265	61.229	63.048	62.917	59.644	61.875	61.111	58.436	62.532	61.491	59.750	62.474	63.410	63.410	63.430	61.618	61.975	64.211	64.990	61.895	64.842	64.842	65.612	64.632	65.895	64.842	65.053	64.421	72.556	64.842	59.072	59.494	64.780	64.780	64.211	64.211	64.211	62.134	62.134	61.298
Solyc10g079320.1_Org_Slycopers	56.207	53.080	59.326	72.951	70.693	70.949	70.611	50.604	62.549	61.929	61.443	63.327	62.600	60.234	62.020	61.829	59.245	62.211	62.500	59.801	63.400	62.016	63.636	63.855	61.972	62.372	64.815	65.574	62.372	65.298	65.164	64.969	65.092	66.461	65.503	65.708	65.574	72.015	65.708	60.288	60.619	65.164	63.529	64.887	61.869	64.815	63.190	63.136	62.000
185_Solanum_pennellii_ZOG_a	54.643	56.965	60.091	72.611	72.611	72.669	72.458	50.455	63.542	62.245	60.593	63.048	62.500	60.355	61.875	61.523	58.848	61.757	61.698	59.250	62.474	63.410	63.202	63.223	61.618	61.975	64.842	65.409	62.105	65.053	65.053	66.034	65.053	66.316	65.263	65.474	65.053	72.453	65.474	59.705	60.127	64.990	64.990	64.421	64.421	64.421	62.552	62.552	61.745
123_Solanum_tuberosum_ZOG_c	51.536	55.711	59.594	71.458	71.458	70.492	70.492	51.060	60.765	61.168	62.680	62.222	62.424	60.641	61.818	61.355	58.765	63.496	61.741	58.209	62.500	62.978	62.753	62.374	62.020	61.270	65.631	65.567	62.268	65.631	65.567	64.887	66.046	66.874	65.631	66.046	64.050	72.932	64.256	59.336	59.751	64.948	64.155	64.389	64.213	64.389	64.403	64.344	63.677
Solyc10g079980.1_Org_Slycopers	51.877	55.315	59.326	71.107	70.101	68.952	68.952	51.045	60.792	61.266	62.963	62.926	63.126	60.350	61.694	61.630	59.046	63.077	61.818	57.673	61.847	61.584	62.222	62.249	61.694	60.532	65.909	65.844	62.834	66.186	66.049	65.440	66.598	67.355	66.186	66.392	64.198	73.507	64.330	60.124	60.455	65.226	63.727	64.742	63.855	64.669	64.066	64.008	63.393
116_Solanum_lycopersicum_ZOG_b	51.877	55.912	59.368	71.047	71.047	69.877	69.877	51.060	61.368	61.168	62.887	63.030	63.232	60.350	61.616	61.554	58.964	62.982	61.741	57.463	61.694	62.374	62.146	62.173	61.616	60.451	65.839	65.773	62.680	66.046	65.979	65.298	66.460	67.288	66.046	66.253	64.050	73.308	64.256	59.959	60.373	65.155	64.358	64.596	64.417	64.596	63.992	63.934	63.229
187_Solanum_pennellii_ZOG_b	51.877	55.912	59.142	71.458	71.458	70.287	70.287	51.060	61.167	61.421	62.680	63.030	63.030	60.641	61.414	61.554	58.964	62.982	61.741	57.463	61.694	62.575	62.146	61.771	61.818	60.861	66.046	65.773	62.887	66.253	66.186	65.503	66.667	67.495	66.253	66.460	64.050	72.932	64.256	59.751	60.166	65.361	64.562	64.596	64.417	64.596	64.198	64.139	63.453
148_Solanum_tomentosiformis_ZO	56.794	58.367	60.860	72.050	72.050	71.694	71.694	52.500	63.673	62.437	63.636	64.754	65.369	62.391	63.061	63.360	60.526	63.144	63.951	60.100	65.244	65.779	65.235	64.155	63.673	63.093	66.460	67.010	63.147	66.253	66.253	66.183	66.874	68.116	66.874	67.702	66.046	74.717	66.253	60.870	61.284	66.255	66.255	66.046	66.046	66.046	65.298	65.298	64.286
201_Nicotiana_tabacum_ZOG_b	56.842	58.402	60.860	72.141	72.141	71.992	71.992	52.509	63.934	62.437	63.693	65.021	65.638	62.391	63.320	63.618	60.772	63.144	64.213	60.100	65.102	65.844	65.298	64.213	63.934	63.561	66.528	67.081	63.202	66.320	66.320	66.042	66.944	68.191	66.944	67.775	66.112	74.717	66.320	60.915	61.331	66.322	66.322	66.112	66.112	66.112	65.361	65.361	64.286
154_Nicotiana_sylvestris_ZOG_c	57.143	58.980	61.312	72.257	72.257	71.901	71.901	52.143	63.673	62.690	63.843	64.959	65.369	62.682	63.061	63.563	60.729	63.402	64.155	61.097	66.057	65.984	65.440	64.358	64.082	63.299	66.667	67.010	63.768	66.874	66.874	66.598	67.288	68.530	67.288	68.116	66.667	75.094	66.874	61.491	61.905	65.844	65.844	66.460	66.460	66.460	65.914	65.914	64.955
226_Nicotiana_attenuata_ZOG_b	57.491	58.367	60.860	72.878	72.878	72.521	72.521	51.964	63.673	62.944	63.430	64.754	65.164	62.391	63.061	63.765	60.931	63.660	64.155	60.599	65.650	65.984	65.440	64.358	64.082	63.299	66.667	67.010	63.354	66.460	66.460	66.183	66.874	68.116	66.874	67.702	66.253	74.340	66.460	61.284	61.698	65.844	65.844	66.046	66.046	66.046	65.298	65.298	64.509
151_Nicotiana_sylvestris_ZOG_d	58.596	57.669	61.174	70.954	70.954	70.807	70.807	51.699	63.395	62.785	62.733	65.021	65.092	61.047	63.190	64.097	61.258	62.468	63.673	61.443	64.562	66.049	64.066	64.417	63.804	63.354	67.360	66.667	63.485	66.805	66.805	66.112	66.805	68.465	67.012	67.635	66.390	74.812	66.390	61.954	62.162	67.355	67.355	65.975	65.975	65.975	66.598	66.598	65.848
150_Solanum_tomentosiformis_ZO	58.246	58.078	61.400	71.162	71.162	71.429	71.429	51.699	63.599	63.797	63.147	65.432	65.298	61.337	62.781	64.097	61.258	63.496	63.878	61.443	63.951	65.844	64.682	64.417	63.395	63.147	67.360	67.081	63.900	67.220	67.220	66.528	67.427	68.465	67.427	67.842	66.805	75.188	66.183	61.954	62.370	67.355	67.355	66.390	66.390	66.390	66.392	66.392	65.625
199_Nicotiana_tabacum_ZOG_d	58.246	57.873	61.174	70.954	70.954	71.222	71.222	51.521	63.395	63.544	63.147	65.226	65.092	61.337	62.577	64.097	61.258	63.496	63.878	61.443	63.951	65.844	64.682	64.417	63.395	63.147	67.152	66.874	63.693	67.012	67.012	66.320	67.220	68.257	67.220	67.635	66.598	74.812	65.975	61.746	62.162	67.149	67.149	66.183	66.183	66.183	66.186	66.186	65.402
149_Solanum_tomentosiformis_ZO	58.947	57.873	61.174	71.992	71.992	71.429	71.429	51.878	63.599	63.291	62.940	65.226	65.298	61.047	63.190	64.503	61.663	62.725	63.673	60.945	64.155	65.638	64.476	64.417	63.804	63.768	67.152	66.460	63.485	66.805	66.805	65.904	66.805	68.050	66.805	67.427	66.598	75.188	66.598	61.746	62.162	67.562	67.562	65.975	65.975	65.975	67.010	67.010	66.295
229_Nicotiana_attenuata_ZOG_c	58.947	57.669	60.948	71.162	71.162	70.807	70.807	51.878	63.395	63.038	62.526	64.609	64.682	60.756	62.781	63.895	61.055	62.725	63.673	60.945	63.747	65.844	64.271	64.417	63.395	63.147	67.152	66.253	63.693	67.012	67.012	65.904	66.805	68.257	66.805	67.427	66.390	74.812	66.390	61.746	62.162	67.355	67.355	65.768	65.768	65.768	66.598	66.598	65.848
202_Capsicum_annuum_ZOG	56.314	58.097	61.261	71.516	71.516	71.984	71.984	52.389	63.158	62.785	62.577	64.097	64.503	62.139	63.158	64.056	61.245	63.333	63.911	61.290	64.113	66.260	65.112	64.040	64.242	63.878	67.695	67.556	64.066	67.490	67.556	66.872	67.284	68.724	67.490	68.313	66.735	75.188	67.146	62.474	62.887	68.238	68.303	66.667	66.735	66.667	68.033	67.894	67.411
Solyc04g016190.1_Org_Slycopers	56.507	57.315	60.626	71.690	71.690	71.138	71.138	51.761	63.380	62.626	63.136	65.121	64.718	61.561	63.380	63.872	61.078	63.171	63.655	61.235	64.200	65.455	64.718	63.454	64.056	63.821	67.146	67.008	63.061	66.598	66.462	65.510	66.598	67.967	66.803	67.418	66.462	73.881	66.803	62.012	62.346	67.485	67.480	65.574	65.377	65.503	66.871	66.599	66.222
121_Solanum_tuberosum_ZOG_b	56.944	57.551	60.811	72.107	72.107	71.959	71.959	51.872	63.469	62.785	63.505	65.235	64.826	61.850	63.878	64.575	61.741	63.333	63.618	61.538	64.634	65.574	64.826	63.747	64.766	64.609	67.288	67.355	63.354	66.874	66.874	66.183	66.667	68.323	67.081	67.702	66.460	74.060	66.874	62.033	62.448	67.835	67.835	66.046	66.046	66.046	66.804	66.804	66.071
196_Arachis_duranensis_ZOG_b	58.803	58.264	64.027	70.526	70.526	69.958	69.958	51.718	64.803	62.879	63.235	63.278	63.354	62.242	63.278	64.213	61.350	60.969	63.450	57.568	62.295	63.636	62.397	62.218	63.093	62.083	64.854	65.762	61.506	64.017	64.017	65.690	65.690	66.946	65.481	65.690	67.573	73.308	67.155	61.587	61.795	65.489	65.489	65.481	65.481	65.481	65.073	65.073	64.286
173_Erythranthe_guttata_ZOG_a	57.143	56.680	59.459	71.926	71.926	71.779	71.779	50.619	62.551	61.616	62.986	63.360	64.242	61.671	61.943	60.600	58.000	60.204	61.723	57.426	62.651	63.765	62.475	61.569	62.978	61.585	64.682	64.959	62.423	66.049	66.119	64.403	65.226	66.872	65.432	66.049	65.708	70.833	66.119	60.986	61.396	66.258	66.327	65.021	65.092	65.021	62.653	62.525	61.333
302_Mimulus_guttatus_ZOGc	56.294	56.557	59.193	71.784	71.784	71.429	71.429	50.089	62.090	61.809	62.526	63.115	64.008	61.449	61.680	60.324	57.692	60.152	61.460	57.389	62.195	63.525	62.012	61.303	62.525	61.317	64.315	64.596	61.954	65.696	65.696	64.792	64.865	66.528	65.073	65.696	65.281	70.677	65.696	60.581	60.996	65.909	65.909	64.657	64.657	64.657	62.474	62.474	61.504
37_Eryanthe_guttata	56.294	56.790	59.459	71.667	71.667	71.518	71.518	50.090	62.140	61.616	62.578	63.169	64.066	61.449	61.728	60.366	57.724	60.204	61.507	57.426	62.245	63.580	62.062	61.350	62.577	61.364	64.375	64.657	62.004	65.762	65.762	64.854	64.927	66.597	65.136	65.762	65.344	70.833	65.762	60.625	61.042	65.975	65.975	64.718	64.718	64.718	62.319	62.319	61.333
167_Sesamum_indicum_ZOG_c	56.491	56.967	61.312	72.614	72.614	72.671	72.671	50.626	63.730	63.797	62.526	63.525	63.804	63.372	63.320	61.741	58.907	62.660	63.286	58.313	63.211	64.754	63.804	62.933	63.544	63.374	65.839	66.529	64.182	67.081	67.081	66.183	66.667	68.116	67.081	67.288	65.839	72.932	66.460	61.777	62.190	66.461	66.461	65.631	65.631	65.631	65.226	65.226	64.143
86_Handroanthus_impetiginosus_	56.055	56.680	59.955	74.385	74.385	73.824	73.824	51.150	64.777	64.304	63.115	62.753	63.030	63.953	62.753	62.200	59.600	62.916	63.655	60.298	64.516	65.385	63.434	63.380	63.783	63.544	65.226	65.503	62.910	66.049	66.189	65.984	66.872	68.107	67.078	67.284	66.119	71.805	65.914	61.602	62.012	66.053	65.854	66.049	66.053	66.049	64.213	64.155	63.029
gene21990v1.0hybrid_Org_Fves	57.483	57.822	61.659	72.154	71.774	72.233	72.233	51.045	62.574	62.469	62.168	62.425	62.500	61.272	62.048	61.462	58.696	61.421	62.076	58.128	63.200	64.484	62.978	63.200	62.874	61.943	64.490	64.766	63.083	66.395	66.260	65.657	65.988	67.551	65.784	66.191	67.276	73.507	66.395	62.805	63.136	65.720	64.612	65.784	65.469	65.714	64.503	64.242	63.216
117_Fragaria_vesca_vesca	57.483	58.669	61.712	72.336	72.336	73.006	73.006	51.413	62.978	62.374	62.090	62.903	62.978	61.272	61.895	61.355	58.566	61.323	62.000	57.921	63.052	65.323	62.903	63.126	62.725	61.866	64.417	64.694	62.933	66.258	66.191	65.377	65.849	67.485	65.644	66.053	67.143	73.308	66.327	62.653	63.061	65.650	65.455	65.644	65.650	65.644	64.431	64.170	63.053
Prupe.7G055200_Org_Ppersica_pe	56.997	56.947	62.108	73.116	71.856	72.908	72.908	51.986	62.868	62.814	63.320	62.725	63.327	62.682	63.380	63.095	60.119	60.814	62.851	59.753	64.930	65.029	65.121	64.529	64.659	63.008	66.392	66.940	64.139	66.667	66.735	67.347	67.078	69.072	67.284	68.107	68.648	74.532	68.172	63.244	63.580	67.008	65.873	67.490	66.932	67.423	65.574	65.510	64.365
135_Prunus_persica_ZOG	56.997	57.087	62.302	73.061	71.800	73.054	73.054	51.903	62.795	62.720	63.244	62.651	63.253	62.682	63.306	63.022	60.040	60.714	62.777	59.553	64.718	64.961	65.051	64.458	64.588	62.933	66.322	66.872	63.992	66.529	66.667	67.213	66.942	69.008	67.149	67.975	68.519	74.340	68.107	63.093	63.505	66.940	65.805	67.355	66.800	67.355	65.503	65.440	64.206
136_Prunus_mume_ZOG	58.362	57.480	62.980	74.082	72.800	74.052	74.052	52.941	63.976	63.224	64.271	63.052	64.056	63.557	63.508	63.221	60.239	61.480	62.978	59.305	64.315	64.961	65.051	64.659	64.789	63.136	67.769	68.107	64.198	66.736	66.872	67.623	67.769	69.421	67.769	68.595	69.342	74.717	68.724	63.918	64.330	67.967	66.799	68.182	67.600	68.182	66.119	66.053	64.430
260_Prunus_avium_ZOG	57.679	57.480	62.754	73.469	72.200	73.653	73.653	52.595	63.976	63.476	63.450	62.651	63.655	62.391	63.710	63.618	60.636	61.480	63.380	59.553	64.516	65.157	65.455	64.859	64.990	63.340	67.355	67.695	64.198	66.529	66.667	67.418	67.562	69.215	67.562	68.388	68.724	74.717	68.724	64.124	64.536	68.172	66.998	68.182	67.600	68.182	65.914	65.849	64.430
MDP0000793268_Org_Mdomestica_p	56.164	56.746	62.472	72.912	72.525	71.573	71.573	52.356	64.016	62.312	62.910	61.523	62.124	60.933	62.978	62.897	60.119	62.850	63.454	59.506	63.855	64.016	63.710	64.128	64.257	63.008	65.567	65.708	64.754	67.078	67.146	66.735	67.490	68.660	67.490	67.490	67.213	76.030	66.940	63.039	63.374	67.008	66.466	67.078	66.532	67.010	64.344	64.286	63.029
143_Pyrus_x_bretschneideri_ZOG	56.655	57.570	63.205	73.061	72.672	72.121	72.121	52.448	64.343	61.965	63.860	62.450	63.052	61.808	63.105	62.624	59.841	62.500	63.380	59.057	63.710	64.542	64.444	64.859	64.789	63.340	66.736	66.872	65.021	67.562	67.695	67.418	68.182	69.215	68.182	68.388	67.901	76.226	67.901	63.918	64.330	67.762	67.203	67.975	67.409	67.975	64.682	64.622	63.311
144_Pyrus_x_bretschneideri_ZOG	56.655	57.290	63.318	72.632	72.234	71.667	71.667	52.783	63.860	60.995	63.136	62.112	62.526	61.808	62.162	61.885	59.016	61.538	62.656	57.990	62.994	63.655	63.542	63.975	63.900	62.395	66.311	66.454	64.331	66.951	67.091	66.808	67.591	68.657	67.591	68.017	67.304	75.600	67.304	63.191	63.617	67.373	66.805	67.377	66.806	67.377	64.195	64.135	62.731
MDP0000850255_Org_Mdomestica_p	57.586	58.648	63.288	75.205	74.797	74.037	74.037	53.158	65.200	63.224	64.948	63.508	64.718	62.941	64.575	63.944	60.956	63.776	65.455	61.139	64.990	65.139	64.646	65.863	65.657	64.008	67.635	67.769	66.186	68.737	68.802	68.172	69.358	69.917	68.737	69.151	68.866	77.068	68.595	65.496	65.839	69.485	68.889	69.151	68.560	69.087	66.598	66.530	65.471
137_Malus_domestica_ZOG	57.586	58.683	63.348	75.154	74.745	74.187	74.187	53.076	65.130	63.131	64.876	63.434	64.646	62.941	64.503	63.872	60.878	63.683	65.385	60.945	64.848	65.070	64.575	65.795	65.587	63.934	67.568	67.702	66.046	68.607	68.737	68.041	69.231	69.854	68.607	69.023	68.737	76.894	68.530	65.353	65.768	69.421	68.826	69.023	68.432	69.023	66.529	66.461	65.315
220_Pyrus_x_bretschneideri_ZOG	59.790	59.759	65.297	76.190	75.770	75.000	75.000	53.982	66.869	65.306	66.042	64.562	65.784	64.881	65.644	64.789	61.972	65.375	66.531	62.563	66.191	66.197	66.122	67.140	66.735	65.217	68.553	69.102	66.806	69.392	69.520	68.815	70.021	70.860	69.392	69.811	68.880	76.894	68.672	65.000	65.417	69.710	69.106	69.102	68.507	69.102	67.292	67.220	66.136
157_Morus_notabilis_ZOG	58.076	56.140	62.358	73.156	71.089	70.553	70.356	51.375	62.305	62.785	61.443	60.966	61.647	62.059	64.634	62.275	59.481	63.171	63.434	60.448	64.444	63.938	63.158	62.702	63.636	62.705	65.217	65.289	63.918	67.081	66.804	65.503	66.253	67.288	66.253	66.667	67.423	73.585	67.835	63.430	64.050	66.872	65.029	66.460	64.822	66.460	65.432	65.164	64.350
91_Vitis_vinifera_ZOG_b	56.250	57.927	62.014	73.554	73.554	74.433	74.227	53.476	65.377	65.729	64.033	63.951	64.228	64.985	62.705	63.380	60.765	62.274	63.747	59.548	63.951	65.041	64.082	63.821	64.358	63.918	66.042	65.696	62.033	64.792	64.730	64.742	66.042	67.500	65.833	66.042	66.390	72.830	67.427	60.083	60.499	66.183	65.369	65.417	65.226	65.417	65.631	65.567	65.237
195_Ziziphus_jujuba_ZOG	53.357	56.289	60.356	69.665	69.874	70.146	70.146	51.268	61.618	62.344	60.125	61.216	62.474	61.243	61.875	62.887	60.206	63.291	63.223	59.113	63.299	63.711	61.807	62.500	63.900	62.162	64.286	64.780	61.345	64.916	64.916	65.053	64.286	66.387	64.706	64.916	64.780	71.691	64.780	59.958	60.377	65.344	65.344	65.126	65.126	65.126	63.312	63.312	62.889
289_Salix_purpurea_ZOGb	54.795	55.294	60.407	71.721	70.459	70.319	70.319	50.777	62.279	61.869	63.786	63.710	63.179	62.059	61.538	62.948	60.159	62.245	62.903	59.057	63.105	63.529	64.372	64.386	64.516	63.395	65.975	66.874	62.268	65.010	64.742	65.914	66.667	67.288	66.667	66.460	66.392	74.532	66.392	60.331	60.537	66.255	64.554	66.253	64.940	66.253	66.598	66.324	65.618
94_Populus_trichocarpa_ZOG	55.556	56.468	60.317	71.757	71.967	72.443	72.443	51.799	63.374	61.519	63.542	64.596	64.463	62.059	61.934	63.415	60.569	60.102	62.245	58.458	62.525	64.887	63.860	64.082	64.344	63.147	65.272	65.971	62.213	64.718	64.718	65.481	65.762	66.597	65.971	65.553	66.042	73.684	66.250	59.792	60.208	65.768	65.768	65.553	65.553	65.553	65.489	65.489	64.414
164_Populus_euphratica_ZOG_iso	54.828	55.030	60.137	71.281	70.020	70.080	70.080	50.609	62.055	61.480	63.071	63.434	63.306	61.947	62.118	62.400	59.600	60.000	61.538	58.105	62.348	63.314	64.155	63.563	64.170	62.963	64.792	65.489	61.284	64.033	63.768	64.330	65.281	66.112	65.489	65.073	65.424	73.208	65.424	59.336	59.751	65.083	63.419	64.657	63.200	64.657	64.876	64.609	63.739
288_Salix_purpurea_ZOGa	54.483	54.851	61.818	70.988	69.960	69.819	69.819	50.697	62.500	62.437	63.017	62.626	62.777	61.243	61.789	62.200	59.400	62.051	62.146	59.850	63.563	62.772	63.747	63.563	63.563	63.450	65.904	65.768	61.443	64.182	63.918	63.860	65.217	66.460	65.424	64.803	65.909	74.060	66.529	60.455	60.455	65.155	63.273	65.145	63.253	65.145	64.742	64.476	63.820
92_Populus_trichocarpa_ZOG_a	55.517	55.796	62.045	71.811	70.400	70.400	70.400	50.865	62.598	61.675	63.147	63.158	63.105	61.538	62.729	62.926	60.120	61.697	62.880	59.000	63.489	62.598	64.082	64.503	64.503	63.374	65.281	65.768	61.237	63.975	63.918	64.271	65.424	66.253	65.631	65.010	66.736	74.436	66.529	60.248	60.663	65.567	63.366	65.768	64.143	65.768	65.567	65.503	64.719
93_Populus_trichocarpa_ZOG_b	54.138	55.599	61.591	70.988	69.600	69.860	69.860	50.519	61.811	60.914	62.397	62.222	62.173	60.651	61.585	62.200	59.400	60.256	61.336	58.354	62.955	62.279	64.562	63.968	64.372	62.834	64.865	65.560	61.443	63.975	63.711	63.450	64.596	66.046	64.803	64.389	65.909	74.436	66.116	59.213	59.420	64.948	62.772	64.523	62.749	64.523	64.536	64.271	63.596
165_Populus_euphratica_ZOG	53.793	57.026	60.682	71.369	71.577	72.257	72.257	51.786	63.061	60.914	63.223	62.910	62.653	60.355	61.633	62.298	59.476	60.256	60.931	58.105	62.551	63.747	63.878	63.489	64.024	62.423	64.449	65.145	61.237	63.768	63.505	64.050	64.596	66.046	65.010	64.596	65.496	73.684	65.702	59.627	59.834	64.742	64.476	64.523	64.256	64.523	64.948	64.682	63.820
43_Jatropha_curcas_a	55.709	57.873	62.640	70.747	70.747	71.843	71.843	51.071	63.265	61.905	61.905	64.066	63.730	62.139	62.372	63.232	60.000	61.929	62.348	59.852	63.895	65.779	64.549	64.562	63.618	63.374	65.560	66.046	61.284	64.803	64.803	65.975	65.217	66.874	65.217	65.631	66.322	72.963	65.702	59.917	60.331	65.226	65.226	65.424	65.424	65.424	64.198	64.198	63.355
169_Jatropha_curcas_ZOG_b	56.314	57.809	62.640	70.988	70.988	72.074	72.074	51.418	63.563	61.905	62.218	64.358	64.024	62.356	62.677	63.527	60.321	61.929	62.651	59.852	64.185	66.057	64.837	64.848	63.911	63.673	65.844	66.324	61.602	65.092	65.092	65.638	65.503	67.146	65.503	65.914	66.598	72.963	65.984	60.246	60.656	65.510	65.510	65.708	65.708	65.708	64.490	64.490	63.355
44_Jatropha_curcas_b	55.709	58.197	62.780	70.894	70.894	71.369	71.369	51.163	63.599	62.312	61.618	63.374	63.450	62.428	61.885	62.753	59.717	61.578	62.272	60.000	64.024	65.503	64.476	64.490	63.544	63.505	65.696	65.975	61.618	65.145	65.145	66.736	65.560	67.427	65.768	66.183	66.667	73.234	65.839	60.041	60.455	65.567	65.567	65.768	65.768	65.768	64.124	64.124	63.496
170_Jatropha_curcas_ZOG_a	55.973	58.130	62.780	70.928	70.928	71.399	71.399	51.332	63.692	62.312	61.934	63.469	63.544	62.644	61.992	62.851	59.839	61.578	62.374	60.000	64.113	65.580	64.562	64.575	63.636	63.599	65.773	66.049	61.728	65.226	65.226	66.392	65.638	67.490	65.844	66.255	66.735	73.234	65.914	60.164	60.575	65.644	65.644	65.844	65.844	65.844	64.213	64.213	63.496
34_Ricinus_communis_a	52.797	54.902	59.368	66.598	65.669	66.534	66.534	48.621	59.020	62.563	59.381	59.798	60.081	59.531	59.109	60.679	57.485	61.168	61.336	60.247	61.616	60.827	59.553	60.202	60.931	60.494	62.033	62.190	60.619	63.975	63.918	63.244	63.354	65.010	63.354	63.975	63.093	73.333	62.680	56.405	56.818	61.728	60.396	62.940	61.355	62.940	59.754	59.714	59.060
188_Ricinus_communis_ZOG	54.483	58.367	62.162	70.686	70.894	71.369	71.369	52.415	64.213	62.563	62.448	63.374	63.450	63.557	62.705	63.838	60.606	61.168	63.692	60.247	64.170	64.826	62.781	63.415	63.544	62.268	65.696	66.183	64.108	67.427	67.427	66.944	67.012	68.672	67.012	67.635	66.253	73.333	65.631	60.041	60.455	65.155	65.155	66.598	66.598	66.598	63.918	63.918	63.170
103_Ricinus_communis_b	56.902	56.783	63.087	71.862	70.276	70.334	70.138	51.536	62.669	61.750	62.933	62.151	62.624	64.265	61.200	63.116	60.158	62.532	62.948	59.951	64.000	64.272	63.454	64.072	64.542	63.434	66.053	66.327	61.992	65.306	65.244	64.848	65.714	67.347	65.510	66.122	67.276	72.694	66.667	61.100	61.507	66.126	64.133	67.143	65.686	67.143	64.431	64.372	63.496
Manes.09G018300_Org_Mesculenta	55.405	56.505	63.393	71.545	70.238	71.485	71.485	50.000	62.305	61.500	63.395	63.126	63.600	62.791	62.575	64.881	61.706	63.104	63.454	60.345	63.872	63.867	63.984	64.000	65.863	64.431	66.119	66.393	62.322	64.826	64.898	65.587	67.076	68.238	66.462	67.076	66.395	74.818	65.918	60.408	60.736	66.531	65.157	67.076	66.272	67.008	65.031	64.969	64.444
250_Manihot_esculenta_ZOG_b	55.405	57.661	63.453	71.869	72.074	72.541	72.541	50.796	63.232	61.500	63.320	63.951	64.431	62.791	62.753	64.930	61.723	63.104	63.380	60.247	64.056	65.455	64.242	64.257	66.061	64.358	66.119	66.393	62.168	64.754	64.826	65.644	67.008	68.238	66.393	67.008	66.327	74.725	65.918	60.327	60.736	66.531	66.599	67.008	67.076	67.008	65.031	64.898	64.365
251_Hevea_brasiliensis_ZOG_a	54.266	57.404	61.298	71.901	72.107	71.959	71.959	51.246	63.211	61.347	63.505	63.525	64.417	60.870	63.544	65.392	62.173	63.038	64.646	60.688	65.726	66.667	64.837	65.253	65.720	64.754	66.116	66.392	62.474	65.361	65.361	66.598	67.423	68.660	67.216	67.835	65.844	74.170	65.432	60.288	60.700	66.189	66.189	66.804	66.804	66.804	65.092	65.092	64.222
252_Hevea_brasiliensis_ZOG_b	53.872	56.117	62.192	69.980	68.775	68.836	68.836	51.199	62.451	61.596	62.857	62.400	63.273	60.580	61.044	63.043	59.881	60.506	61.800	57.985	63.000	62.062	62.450	63.074	63.400	63.083	65.298	65.369	61.633	64.344	64.490	66.260	66.598	67.418	66.393	66.803	65.510	72.325	65.102	60.327	60.736	65.784	63.922	66.393	65.286	66.393	64.082	64.024	63.111
Manes.08G052700_Org_Mesculenta	56.040	57.171	63.474	71.862	70.751	71.400	71.400	51.541	62.840	62.935	63.136	63.800	63.673	63.006	62.926	64.822	61.858	63.291	64.600	60.294	64.870	64.981	63.928	64.940	65.600	64.575	65.984	66.258	62.805	65.510	65.377	67.206	67.959	68.712	67.143	67.755	66.870	73.993	65.988	61.914	62.245	65.854	64.118	67.551	66.339	67.689	65.714	65.650	64.967
249_Manihot_esculenta_ZOG_a	56.122	57.692	63.393	71.959	71.959	73.045	73.045	52.043	64.097	62.935	63.169	64.959	64.826	63.006	63.415	65.392	62.374	63.291	64.848	60.197	64.718	66.126	64.097	65.121	65.720	64.622	65.773	66.049	62.551	65.226	65.226	67.629	67.695	68.519	66.872	67.490	66.940	73.897	66.119	61.602	62.012	65.644	65.644	67.284	67.490	67.490	65.503	65.503	64.889
222_Juglans_regia_ZOG	55.932	57.115	62.613	70.935	69.368	70.611	70.611	50.000	61.673	63.728	63.395	63.527	64.329	61.739	62.978	64.414	61.431	64.194	63.655	62.189	66.129	64.522	64.919	64.729	64.659	63.692	66.255	66.735	64.959	67.695	67.828	66.939	67.901	68.930	67.490	68.107	67.828	74.436	67.418	62.218	62.628	67.076	65.226	67.695	66.403	67.695	64.682	64.622	64.206
286_Quercus_suber_ZOGd	55.517	56.693	62.132	72.279	70.942	70.400	70.400	50.780	63.314	64.304	64.256	63.306	63.253	63.529	64.300	62.351	59.363	62.916	63.636	60.945	65.051	64.694	64.969	65.182	64.646	63.655	66.736	67.081	64.948	67.702	67.835	67.351	68.323	67.909	67.909	67.909	67.149	75.758	67.562	62.319	62.733	67.010	65.209	67.635	66.400	67.635	65.298	65.235	65.101
285_Quercus_suber_ZOGc	56.897	56.890	62.358	72.690	71.343	71.000	71.000	50.087	62.525	63.291	64.050	63.306	63.052	63.824	63.895	63.347	60.359	63.683	64.242	60.945	65.455	65.286	65.988	65.789	65.051	64.066	66.528	66.874	64.742	67.495	67.629	67.146	68.116	67.909	67.495	67.495	67.355	74.621	67.975	62.319	62.733	66.598	64.811	67.012	65.800	67.012	64.271	64.213	63.982
283_Quercus_suber_ZOGa	56.897	56.832	62.132	72.895	71.573	70.624	70.624	51.220	63.492	64.304	64.463	63.306	63.052	64.412	64.300	63.745	60.757	64.194	64.646	61.692	66.061	66.468	67.006	66.599	65.253	64.476	66.944	67.288	64.330	67.495	67.423	66.940	67.702	67.702	67.288	67.288	67.149	74.621	67.562	62.112	62.526	66.804	65.000	67.012	65.594	67.012	64.682	64.417	64.430
284_Quercus_suber_ZOGb	56.897	56.693	62.132	73.101	71.543	71.000	71.000	50.780	63.314	64.304	64.669	63.710	63.454	64.412	64.503	63.944	60.956	64.194	64.848	61.692	66.061	65.878	66.599	66.194	65.657	64.682	66.944	67.288	64.536	67.495	67.629	66.940	67.702	67.702	67.288	67.288	67.149	74.621	67.562	62.112	62.526	66.804	65.010	67.012	65.800	67.012	64.682	64.622	64.430
126_Citrus_sinensis_b	56.701	57.551	61.036	71.636	71.636	72.521	72.521	51.337	63.544	61.869	63.223	63.580	64.139	61.739	61.224	62.753	59.919	61.795	62.272	59.850	63.821	65.031	64.139	63.951	64.358	62.834	65.424	65.909	62.268	65.155	65.155	66.116	66.186	67.629	65.979	66.804	67.010	73.684	66.804	61.856	62.268	66.940	66.940	67.355	67.149	67.149	64.403	64.403	63.474
41_Citrus_unshiu_CUMW_226820	56.014	56.531	60.135	71.429	71.429	72.314	72.314	51.159	63.340	61.869	62.810	63.374	63.730	62.029	61.224	62.348	59.514	61.282	62.272	59.352	63.618	64.826	63.934	63.747	64.155	62.628	64.389	64.876	61.443	64.330	64.330	65.702	65.567	66.804	65.567	65.979	65.979	72.556	65.773	60.825	61.237	65.914	65.914	66.322	66.116	66.116	63.786	63.786	62.806
Ciclev10004886m.g_Org_Cclement	56.610	56.078	60.314	71.805	70.518	71.173	71.173	50.172	61.765	61.713	63.265	63.126	63.473	62.319	61.446	61.310	58.532	61.637	62.525	59.553	63.655	63.386	63.838	63.655	64.329	62.475	64.887	65.574	61.992	64.898	64.766	65.992	66.122	67.280	66.122	66.531	66.599	73.134	66.327	61.429	61.759	66.395	65.020	66.871	65.079	66.598	64.082	64.024	63.193
125_Citrus_clementina	56.357	56.939	60.360	71.843	71.843	72.727	72.727	51.159	63.340	61.616	63.223	63.786	64.139	62.319	61.429	62.348	59.514	61.538	62.272	59.352	63.415	64.826	63.934	63.747	64.155	62.628	64.803	65.496	61.856	64.742	64.742	66.116	65.979	67.216	65.979	66.392	66.392	72.932	66.186	61.237	61.649	66.324	66.324	66.736	66.529	66.529	63.992	63.992	63.029
orange1.1g039436m.g_Org_Csinen	55.749	56.512	60.584	71.749	71.749	72.260	72.260	50.191	62.335	60.055	61.969	63.252	63.415	62.099	60.044	61.050	57.987	60.224	60.965	57.880	62.198	63.274	62.306	62.115	62.555	61.111	63.901	64.430	60.491	63.616	63.616	65.548	65.179	66.071	64.955	65.179	65.402	72.961	65.402	60.268	60.714	65.556	65.556	65.772	65.548	65.548	63.393	63.393	62.651
42_Citrus_sinensis_a	55.749	56.541	60.636	71.622	71.622	72.135	72.135	50.192	62.389	60.111	62.022	63.311	63.697	62.099	59.867	61.099	58.022	60.282	61.013	57.923	62.252	63.111	62.138	61.947	62.389	60.938	63.739	64.270	60.762	63.901	63.901	65.618	65.247	66.143	65.022	65.247	65.471	73.160	65.247	60.538	60.987	65.402	65.402	65.843	65.618	65.618	63.229	63.229	62.470
68_Corchorus_capsularis	56.631	57.725	62.441	71.179	71.397	71.024	71.024	51.306	61.588	59.631	61.220	61.688	62.069	61.721	60.086	61.702	58.723	61.662	61.325	59.115	62.821	63.441	62.069	62.313	61.803	60.173	65.066	65.652	61.739	65.000	65.000	66.013	65.217	66.957	66.304	66.087	65.435	74.000	66.522	60.652	61.087	65.584	65.584	65.795	65.795	65.795	63.636	63.636	63.109
Gorai.002G227900_Org_Graimondi	56.552	57.344	61.486	72.336	72.541	71.984	71.984	51.237	61.492	60.354	62.012	60.896	61.663	61.696	61.694	62.800	60.000	60.769	61.895	58.955	63.911	64.848	62.475	63.306	63.105	62.449	64.596	64.330	61.680	65.021	64.887	64.417	64.815	66.186	65.844	65.638	64.682	72.659	66.461	60.700	61.031	66.324	65.988	66.392	66.258	66.322	62.628	62.372	61.830
171_Gossypium_raimondii_ZOG	56.552	57.404	61.451	72.577	72.784	72.428	72.428	51.332	61.663	60.406	62.062	60.861	61.633	61.696	61.663	62.978	60.161	60.825	61.943	58.897	63.895	65.041	62.525	63.360	63.083	62.500	64.449	64.389	61.649	65.010	64.948	64.536	64.803	66.253	65.839	65.631	64.669	72.727	66.529	60.663	61.077	66.186	65.779	66.390	66.186	66.390	62.680	62.423	61.798
203_Gossypium_hirsutum_ZOG	57.343	57.906	62.132	72.651	72.860	73.125	73.125	50.808	62.012	60.406	62.500	62.033	62.397	61.696	62.012	63.544	60.692	61.340	62.986	59.649	64.417	65.432	62.680	63.730	63.450	62.733	64.644	64.583	61.875	65.000	65.000	65.136	64.792	66.458	65.833	65.625	65.000	72.727	66.458	60.833	61.250	66.183	66.183	66.597	66.597	66.597	62.863	62.863	62.022
215_Gossypium_arboreum_ZOG	57.692	57.700	61.905	72.443	72.651	72.917	72.917	50.987	61.807	60.152	62.292	61.618	62.190	61.404	61.807	63.747	60.896	61.340	62.577	59.398	64.213	65.226	62.474	63.525	63.244	62.526	64.435	64.375	61.667	64.792	64.792	64.927	64.583	66.250	65.625	65.625	64.792	72.348	66.250	60.625	61.042	65.975	65.975	66.388	66.388	66.388	62.656	62.656	61.798
313_Theobroma_cacao_ZOGb	56.552	53.153	62.162	70.612	68.566	68.235	68.297	51.630	62.963	62.879	61.396	61.290	62.249	61.988	61.492	61.952	59.163	62.051	62.500	60.199	63.710	63.056	63.895	64.516	63.710	62.653	65.631	65.773	61.885	65.226	65.092	64.898	65.638	66.804	66.049	65.844	66.735	74.906	68.313	62.140	62.474	67.351	64.971	67.423	62.756	67.355	63.860	63.599	62.946
36_Theobroma_cacao	56.552	57.724	62.217	71.074	71.281	71.340	71.134	52.491	64.634	62.785	61.443	61.807	62.781	61.988	61.382	62.298	59.476	61.954	62.551	60.000	63.765	65.377	63.878	64.503	63.618	62.705	65.560	65.702	61.856	65.083	65.155	65.289	65.496	66.736	65.909	65.702	66.598	74.717	68.247	61.983	62.397	67.284	67.146	67.288	67.355	67.288	63.786	63.655	62.780
216_Theobroma_cacao_ZOG_isoX1	56.552	57.927	62.443	71.281	71.488	71.546	71.340	52.313	64.431	62.532	61.856	61.807	62.781	61.988	61.585	62.500	59.677	62.211	62.753	60.000	63.765	65.580	64.082	64.706	64.228	63.320	65.560	65.702	61.856	65.083	65.155	65.289	65.496	66.942	65.909	65.702	66.804	75.094	68.454	61.983	62.397	67.490	67.351	67.288	67.355	67.288	63.786	63.655	62.780
269_Durio_zibethinus_ZOG	55.245	57.172	60.633	72.500	72.708	72.557	72.557	50.896	62.295	60.506	60.915	61.284	62.062	60.819	62.090	63.415	60.569	61.440	62.653	59.750	64.694	65.914	63.580	64.213	63.934	63.017	64.092	64.241	61.538	64.657	64.657	64.792	64.657	65.904	65.073	64.657	65.073	73.208	66.112	60.291	60.707	65.217	65.217	65.625	65.625	65.625	62.526	62.526	61.435
287_Carica_papaya_ZOG	54.483	55.159	60.227	67.951	67.000	67.200	67.200	49.913	60.474	61.266	60.816	61.078	62.227	59.593	60.484	62.302	59.325	60.870	61.122	58.209	61.368	61.706	62.146	61.694	61.323	60.612	65.155	65.638	63.320	66.119	66.053	64.228	65.503	67.146	65.503	65.708	63.395	72.556	63.804	60.575	60.986	65.031	63.745	64.815	64.329	64.815	64.082	64.024	63.839
258_Chenopodium_quinoa_ZOG_b	57.143	57.669	61.400	69.421	69.421	69.072	69.278	52.415	64.959	62.879	62.963	64.622	64.766	61.739	64.008	64.113	61.290	61.675	63.360	59.259	64.170	65.644	65.714	65.173	64.431	63.299	65.696	65.560	62.733	65.839	65.839	64.803	65.424	66.667	65.631	66.046	66.874	72.830	67.081	61.284	61.491	65.979	65.979	65.145	65.145	65.145	64.403	64.403	63.252
49_Spinacia_oleracea_b	58.188	58.078	61.625	70.455	70.661	70.928	71.134	51.699	63.730	62.626	62.757	64.622	64.766	61.739	62.986	62.298	59.476	61.168	62.753	57.284	62.551	64.008	63.878	63.340	63.211	61.856	65.281	65.768	62.112	65.217	65.217	65.217	65.424	66.667	65.631	65.631	67.288	73.585	67.909	62.112	62.526	65.773	65.773	65.975	65.975	65.975	63.786	63.786	62.584
262_Spinacia_oleracea_ZOG_c	58.188	58.282	61.851	70.661	70.868	71.134	71.340	51.699	63.730	62.879	62.963	64.826	64.969	62.029	63.190	62.500	59.677	61.168	62.753	57.284	62.551	64.008	63.878	63.340	63.211	61.856	65.489	65.975	62.319	65.424	65.424	65.424	65.631	66.874	65.839	65.839	67.495	73.962	68.116	62.112	62.526	65.979	65.979	66.183	66.183	66.183	63.786	63.786	62.584
256_Chenopodium_quinoa_ZOG_g	57.394	56.907	61.959	70.833	71.042	71.518	71.518	50.991	63.299	63.104	62.656	63.505	64.271	60.997	63.505	62.602	59.959	61.538	62.245	59.102	63.061	63.918	63.169	64.476	62.090	61.954	67.505	67.364	64.092	67.432	67.432	65.971	67.432	68.058	67.850	67.223	66.042	73.485	65.833	61.587	62.213	67.152	67.152	67.782	67.782	67.782	65.768	65.768	65.169
48_Spinacia_oleracea_a	57.143	57.806	61.731	70.450	70.664	71.368	71.368	49.540	63.080	63.520	62.260	63.924	64.496	60.843	64.346	63.410	60.707	62.051	62.422	59.601	63.257	63.924	63.502	63.445	62.683	62.766	67.811	67.666	64.316	67.735	67.735	67.094	67.735	69.017	67.949	67.735	66.098	73.864	65.672	62.179	62.607	67.234	67.234	67.666	67.666	67.666	66.454	66.454	66.292
261_Spinacia_oleracea_ZOG_a	57.639	55.888	61.591	70.492	70.040	70.909	70.909	50.000	62.675	63.613	62.963	63.253	64.000	60.997	64.503	63.347	60.757	62.148	62.702	59.701	63.434	63.273	63.821	63.765	62.903	63.039	68.399	68.257	64.948	68.323	68.247	66.189	68.323	69.565	68.530	68.323	66.186	73.962	65.773	62.940	63.354	67.835	67.203	68.257	67.206	68.257	67.078	67.008	66.368
161_Beta_vulgaris_vulgaris_ZOG	57.394	58.557	63.554	70.417	70.625	70.894	70.894	51.351	64.948	62.341	64.730	64.742	64.887	61.290	64.742	63.618	60.772	61.538	62.653	59.850	64.082	65.567	65.226	64.682	62.705	63.202	67.296	67.155	63.883	67.015	67.015	65.971	66.806	68.476	67.432	67.223	66.875	76.136	67.083	61.795	62.213	67.775	67.775	67.364	67.364	67.364	66.598	66.598	66.067
259_Chenopodium_quinoa_ZOG_a	57.394	56.495	61.048	70.625	70.833	71.726	71.726	50.270	63.505	61.578	63.900	63.299	63.860	60.997	63.093	62.602	59.756	62.051	62.245	59.102	62.653	63.505	63.786	63.450	62.910	62.162	66.667	66.527	63.466	66.597	66.597	64.509	65.971	66.597	65.971	65.971	65.208	72.727	64.792	60.125	60.543	65.696	65.696	65.063	65.063	65.063	65.560	65.560	65.169
263_Spinacia_oleracea_ZOG_b	56.338	56.701	61.731	70.208	70.417	70.686	70.686	50.090	63.093	61.832	62.863	63.299	64.271	61.290	63.505	63.008	60.163	61.795	62.449	59.352	63.673	64.330	63.786	64.476	63.115	62.994	66.457	66.109	63.048	66.180	66.180	64.509	65.762	67.015	66.388	65.553	65.833	74.621	66.250	61.587	62.004	66.736	66.736	66.109	66.109	66.109	65.975	65.975	65.393
AHYPO_000044_Org_Ahypochondria	57.093	49.088	63.205	69.857	67.829	67.311	67.181	46.678	59.188	60.506	62.910	63.052	63.600	60.997	63.895	62.948	60.159	61.637	63.105	60.050	63.762	61.420	63.489	63.765	63.508	62.628	65.560	66.046	63.039	66.804	66.667	65.714	67.010	67.975	67.216	67.629	66.324	74.436	65.638	62.680	63.017	66.049	63.566	66.736	59.762	66.667	65.298	65.235	64.509
223_Beta_vulgaris_vulgaris_ZOG	56.738	58.592	62.642	70.921	71.130	71.399	71.190	51.356	63.354	63.104	63.958	64.182	65.155	62.463	63.975	62.857	60.204	62.821	63.730	59.850	64.139	64.596	63.843	64.536	62.963	61.795	67.158	67.017	64.151	67.296	67.296	67.296	68.134	70.021	68.344	68.134	66.946	75.758	66.736	62.055	62.474	67.223	67.223	67.017	67.017	67.017	65.208	65.208	64.719
255_Chenopodium_quinoa_ZOG_e	56.944	58.788	62.415	70.902	70.961	71.020	71.020	53.097	64.040	63.359	63.580	62.626	62.777	61.471	63.415	62.675	59.880	60.513	62.424	59.850	64.980	64.040	64.898	64.097	63.636	62.757	66.250	66.528	63.975	66.528	66.667	66.530	67.220	68.672	67.220	67.012	67.495	73.764	67.081	62.786	62.994	67.702	66.939	66.458	66.324	66.458	65.155	65.092	64.045
257_Chenopodium_quinoa_ZOG_f	56.794	57.377	61.731	69.358	69.565	69.215	69.215	50.896	62.910	61.323	62.887	63.525	63.265	62.170	62.705	62.222	59.394	59.487	62.475	58.105	63.489	64.344	64.213	64.286	63.951	62.603	65.208	65.073	63.485	66.183	66.183	64.523	65.560	66.805	65.560	65.145	65.839	74.621	66.460	60.581	61.203	65.289	65.289	64.657	64.657	64.657	64.330	64.330	63.146
Migut.K00100_Org_Mguttatus_pep	59.298	58.980	65.376	72.257	72.464	72.107	71.901	53.226	65.849	65.385	62.268	63.469	64.562	61.652	63.265	64.315	61.694	63.144	64.575	62.250	66.799	67.347	65.244	65.923	64.837	64.609	67.427	66.942	65.155	68.323	68.388	67.629	68.944	69.087	68.944	68.944	66.735	74.254	67.078	62.062	62.190	67.490	67.213	67.769	67.901	67.909	66.872	67.008	66.368
303_Mimulus_guttatus_ZOGd	59.298	57.108	65.110	70.976	71.220	71.046	70.803	51.546	65.385	63.407	61.071	63.789	65.072	61.652	61.871	63.357	60.284	60.952	62.945	63.804	65.000	65.707	63.246	64.286	62.768	62.712	66.259	65.450	63.504	67.482	67.640	65.693	67.482	67.971	67.237	67.482	65.375	74.227	65.375	60.341	60.584	66.344	66.024	66.341	66.505	66.585	65.534	65.700	64.690
301_Mimulus_guttatus_ZOGb	58.246	58.163	64.009	69.835	70.041	69.485	69.278	52.415	66.462	64.194	60.905	61.633	62.933	60.767	62.041	62.097	59.476	61.082	62.955	60.750	64.588	65.714	63.415	64.503	63.008	62.963	65.560	65.496	63.505	66.460	66.529	66.186	67.288	67.842	67.081	67.081	65.503	74.254	66.049	60.000	60.124	65.844	65.574	66.322	66.461	66.460	64.198	64.344	63.677
304_Mimulus_guttatus_ZOGe	57.895	59.184	64.692	71.074	71.281	70.928	70.722	53.846	67.076	65.473	62.346	63.265	64.155	62.242	63.469	63.710	61.089	63.144	64.980	62.250	66.398	67.551	65.041	66.126	64.431	64.609	67.635	67.355	65.361	68.323	68.388	67.629	68.737	69.502	68.737	68.737	66.735	75.373	67.284	61.649	61.777	67.695	67.418	67.769	67.901	67.909	66.255	66.393	65.919
225_Ipomoea_nil_ZOG_a	58.392	58.776	64.679	71.694	71.694	71.753	71.753	53.214	64.490	63.333	62.810	62.118	62.398	61.357	62.118	62.173	59.759	63.824	63.692	60.050	63.821	66.802	65.173	64.503	63.286	62.268	67.152	66.874	63.561	66.944	66.874	65.979	66.736	67.983	67.568	67.568	66.392	75.472	67.629	60.663	60.870	67.010	66.667	66.390	66.461	66.390	66.598	66.324	65.766
124_Solanum_tuberosum	56.537	59.711	65.525	72.651	72.651	72.500	72.500	52.613	65.361	65.306	63.410	64.948	65.503	61.471	63.374	63.618	60.772	64.781	64.694	61.000	64.082	66.804	65.979	65.708	64.139	64.033	67.573	67.708	63.542	66.667	66.667	66.667	66.667	67.917	67.500	67.083	68.050	77.358	67.427	61.331	61.538	66.874	66.874	66.667	66.667	66.667	64.876	64.876	64.350
227_Nicotiana_attenuata_ZOG_d	57.244	59.711	65.525	71.816	71.816	72.083	71.875	53.694	65.773	64.796	62.578	64.742	65.503	62.647	63.992	63.618	60.976	64.010	64.286	60.250	63.673	66.392	65.567	65.298	64.549	64.033	67.782	67.917	63.333	66.250	66.250	67.292	67.292	67.917	68.125	67.708	67.842	76.604	67.842	61.538	61.746	66.874	66.874	67.292	67.083	67.083	65.702	65.702	65.022
147_Nicotiana_tomentosiformis	56.184	58.058	64.384	71.399	71.399	71.875	71.667	52.072	65.155	64.031	62.370	64.330	64.682	60.588	63.374	63.211	60.569	63.753	64.286	59.750	63.265	65.567	64.536	64.682	64.139	63.617	66.527	66.458	63.048	65.833	65.833	66.250	66.042	66.875	66.667	66.458	67.012	76.604	66.805	61.123	61.331	65.839	65.839	66.042	65.833	65.833	64.463	64.463	63.677
152_Nicotiana_sylvestris_ZOG_e	56.537	59.298	65.525	71.608	71.608	72.083	71.875	52.613	65.155	64.796	62.162	64.330	64.887	61.471	63.992	63.211	60.569	64.267	65.102	60.000	63.878	66.186	64.742	65.503	64.139	63.617	67.364	67.500	62.917	66.042	66.042	67.083	66.875	67.708	67.500	67.083	67.427	76.604	67.220	61.746	61.954	66.874	66.874	66.667	66.458	66.458	65.083	65.083	64.350
55_Dorcoceras_hygrometricum_ZO	58.042	57.404	60.899	69.057	69.057	69.121	69.121	49.556	61.055	59.148	60.408	62.069	62.424	61.671	60.324	61.400	58.400	60.859	60.442	58.477	61.847	62.677	63.360	62.424	61.694	61.963	65.155	65.092	61.191	64.066	64.066	64.476	65.298	66.119	64.887	64.887	65.164	72.119	65.984	60.246	60.656	65.510	65.510	65.503	65.298	65.298	63.340	63.340	62.168
Cucsa.191200_Org_Csativus_pept	57.639	57.374	63.205	72.746	72.746	71.370	71.370	52.220	65.720	64.304	64.008	65.720	66.263	61.988	64.575	64.400	61.400	63.939	64.588	61.139	65.731	66.734	66.531	66.061	65.121	63.265	68.257	68.388	64.815	67.769	67.629	66.803	67.423	68.595	67.835	67.835	68.454	77.358	69.008	63.843	64.182	68.454	68.238	67.702	67.695	67.842	65.984	65.714	65.479
273_Cucurbita_maxima_ZOG	56.338	57.819	62.727	72.234	72.443	72.708	72.708	52.793	65.979	63.868	62.162	65.567	65.914	63.235	64.403	63.821	60.772	62.725	65.102	59.850	65.102	67.423	66.322	65.708	65.164	64.523	68.134	68.476	65.272	68.410	68.410	66.806	67.015	68.476	67.850	68.058	67.155	74.905	68.344	62.264	62.683	67.500	67.500	66.876	67.086	67.086	66.874	66.874	65.695
206_Daucus_sativus_sativus_ZOG	55.326	57.669	61.818	70.515	70.515	70.576	70.576	50.714	64.082	62.690	61.602	62.857	62.805	60.870	62.041	62.903	60.081	61.637	62.424	59.701	63.968	64.417	64.082	62.525	62.475	62.090	66.390	65.631	62.603	65.083	65.083	64.523	65.083	66.116	65.496	65.496	65.979	74.427	66.392	59.794	60.206	64.476	64.476	64.463	64.463	64.463	64.066	64.066	62.416
Solyc04g016200.1_Org_Slycopers	55.197	58.385	61.905	70.650	70.650	69.456	69.456	51.087	63.485	61.832	61.169	63.975	64.050	60.177	61.284	61.554	58.691	61.538	61.602	59.204	63.320	63.354	62.268	61.728	61.649	61.587	66.176	65.690	61.845	65.618	65.546	65.618	65.409	65.966	65.199	65.199	65.762	75.655	66.109	60.879	61.006	65.136	65.136	64.780	64.361	64.286	64.375	64.375	64.286
Solyc10g079350.1_Org_Slycopers	59.441	56.262	63.636	72.222	69.412	69.276	69.667	50.257	61.553	62.245	62.319	63.380	63.527	62.242	62.677	62.675	59.880	61.282	62.020	58.458	63.030	62.355	64.358	63.968	63.838	63.786	67.360	67.288	63.711	67.288	67.355	66.598	67.702	68.050	67.081	67.495	68.724	75.281	69.072	63.017	63.354	67.835	65.243	67.909	65.107	67.842	65.226	65.369	64.430
205_Daucus_sativus_sativus_ZOG	58.156	57.025	60.502	72.234	72.234	71.875	71.875	51.083	62.397	60.204	62.578	63.636	63.374	62.353	64.948	63.544	60.896	61.697	63.395	61.500	66.053	65.702	65.361	65.226	66.119	64.108	66.807	66.736	62.343	66.318	66.318	65.900	66.318	67.155	66.109	66.318	66.597	73.106	66.597	61.297	61.715	65.833	65.833	65.618	65.409	65.409	65.145	65.145	64.045
305_Mimulus_guttatus_ZOGf	55.088	55.828	60.090	70.041	70.041	69.897	69.691	50.896	63.115	60.150	59.671	60.370	62.218	59.593	61.963	60.931	58.097	60.000	61.789	58.867	63.211	64.286	61.992	61.866	62.449	62.551	65.833	66.390	61.250	65.208	65.208	65.971	65.417	66.667	65.000	66.250	65.489	73.134	65.073	59.459	59.667	65.010	65.010	64.583	64.375	64.375	64.389	64.389	63.697
186_Solanum_pennellii_ZOG	54.710	57.023	61.949	71.186	71.186	71.882	71.670	50.275	62.185	61.780	61.864	63.235	63.941	62.840	64.421	62.994	60.291	63.852	63.750	59.744	64.509	65.684	64.706	64.435	64.435	63.771	66.454	66.314	62.208	66.454	66.454	66.383	67.021	67.872	67.234	66.809	65.474	72.932	66.173	62.260	62.260	65.895	65.895	66.314	65.890	65.890	65.190	65.190	64.073
Solyc10g079930.1_Org_Slycopers	55.556	57.290	62.356	71.250	71.250	71.726	71.518	50.814	62.603	61.880	62.474	63.430	64.124	63.939	63.975	62.449	59.796	63.947	63.918	59.949	64.742	65.289	64.596	64.124	64.536	63.732	66.878	66.387	62.683	66.737	66.807	66.388	67.511	68.288	67.722	67.300	65.833	73.134	66.457	62.791	62.712	66.109	65.839	66.597	66.320	66.316	64.854	64.792	63.781
115_Solanum_lycopersicum_ZOG_a	55.636	57.233	62.413	71.550	71.550	72.246	72.034	50.551	62.737	61.780	62.208	63.579	64.286	63.939	64.632	63.202	60.499	63.852	64.092	59.744	64.718	65.895	64.916	64.644	64.780	64.119	66.809	66.314	62.340	66.596	66.596	66.738	67.377	68.230	67.591	67.164	65.823	72.932	66.525	62.607	62.607	66.034	66.034	66.454	66.242	66.242	64.768	64.768	63.616
230_Coffea_arabica_ZOGd	58.131	56.505	61.712	70.528	68.307	68.369	68.369	52.144	63.548	63.889	63.469	64.271	64.542	62.391	62.500	63.095	60.317	64.377	64.257	59.753	63.511	64.591	65.726	65.060	63.655	63.265	67.284	66.803	64.417	67.146	67.008	66.870	67.901	68.660	68.313	67.901	66.462	73.881	66.803	61.475	61.602	66.667	64.579	65.914	63.654	65.638	66.531	66.463	65.632
231_Coffea_arabica_ZOGe	58.478	55.814	60.633	70.528	68.297	68.555	68.555	51.365	62.984	62.879	63.061	63.872	64.343	62.974	61.694	62.500	59.722	62.850	63.855	59.406	63.581	64.217	65.121	64.257	63.454	62.653	67.078	66.803	63.934	66.461	66.598	65.784	66.804	68.247	67.216	67.216	65.984	72.659	66.598	60.780	60.986	65.644	63.230	66.049	64.384	65.844	65.918	66.057	64.889
232_Coffea_arabica_ZOGf	59.170	56.031	61.312	70.935	68.762	68.235	68.235	51.027	63.035	63.384	62.857	64.271	64.542	63.265	61.895	62.698	59.921	64.122	64.458	59.901	64.588	65.049	65.323	65.060	63.655	62.857	67.078	65.984	63.320	66.667	66.598	65.988	67.010	68.247	67.423	67.216	66.189	72.285	66.598	61.191	61.396	66.053	63.672	66.049	63.261	65.844	65.714	65.650	64.667
29_Coffea_canephora_a	56.747	53.592	60.181	71.545	69.020	68.885	68.885	51.282	62.913	63.636	62.041	63.074	63.147	61.516	62.097	61.508	58.929	62.595	63.454	58.911	63.179	63.566	64.516	64.056	62.249	62.041	66.049	65.779	63.730	66.461	66.393	66.395	67.010	67.835	67.010	67.216	65.164	71.910	65.164	60.164	60.370	65.440	62.768	65.226	62.941	65.021	65.714	65.650	64.889
228_Coffea_arabica_ZOGb	56.747	53.592	60.181	71.545	69.020	68.885	68.885	51.282	62.913	63.636	62.041	63.074	63.147	61.516	62.097	61.508	58.929	62.595	63.454	58.911	63.179	63.566	64.516	64.056	62.249	62.041	66.049	65.779	63.730	66.461	66.393	66.395	67.010	67.835	67.010	67.216	65.164	71.910	65.164	60.164	60.370	65.440	62.768	65.226	62.941	65.021	65.714	65.650	64.889
227_Coffea_arabica_ZOGa	57.093	53.592	59.955	71.341	68.824	68.493	68.493	50.769	62.524	63.636	61.429	63.673	63.745	61.224	62.097	61.706	59.325	62.595	62.851	59.653	63.783	63.372	64.113	63.655	61.847	61.429	65.844	65.164	62.705	65.638	65.574	64.969	65.773	67.010	66.598	66.598	64.959	71.161	65.164	59.754	59.959	65.031	62.378	64.815	62.745	64.609	64.898	64.837	64.222
229_Coffea_arabica_ZOGc	56.401	53.204	59.502	70.732	68.235	67.906	67.906	50.769	62.330	63.131	61.224	63.273	63.347	60.641	61.492	61.706	59.524	61.832	62.048	59.158	63.380	62.984	63.710	63.052	61.245	60.816	65.638	64.959	62.295	65.021	64.959	64.358	65.361	66.598	66.392	66.186	64.344	70.787	64.549	59.754	59.548	64.826	62.378	64.609	62.745	64.403	64.694	64.431	64.000
166_Sesamum_indicum_ZOG_a	55.052	56.360	61.731	71.166	69.170	68.639	68.836	51.903	61.811	62.595	62.012	62.249	62.124	61.877	62.069	62.076	59.281	62.564	62.020	58.105	62.753	63.477	63.895	64.040	62.222	62.834	65.839	65.567	63.299	66.046	66.186	65.779	66.598	67.635	66.598	66.390	65.567	75.188	66.598	60.331	60.537	65.432	63.458	66.253	64.822	66.046	64.476	64.622	63.535
272_Olea_europaea_sylvestris_Z	57.348	58.420	62.870	71.849	72.059	72.327	72.327	52.269	63.825	62.087	61.715	61.826	62.940	61.357	62.863	62.295	59.631	63.333	63.169	59.601	63.786	65.560	64.050	63.711	64.256	62.971	66.597	67.155	63.445	66.807	66.807	67.437	67.437	68.487	66.807	67.017	67.086	75.940	67.505	62.474	62.683	67.641	67.641	67.017	66.807	66.807	65.000	65.000	64.206
270_Olea_europaea_sylvestris_Z	55.749	55.512	61.959	71.984	70.378	70.833	70.833	50.865	61.614	61.832	61.807	61.847	62.325	63.050	62.069	61.677	59.082	62.564	63.030	59.352	63.765	64.047	63.692	64.242	63.030	63.244	66.667	66.598	63.505	66.460	66.598	65.984	66.598	67.635	66.805	66.598	65.979	74.436	66.392	60.744	60.950	66.461	64.427	67.081	65.408	66.874	64.682	64.826	63.535
271_Olea_europaea_sylvestris_Z	56.098	56.287	61.959	71.779	70.968	70.624	70.624	51.664	62.675	61.832	62.012	61.647	62.124	62.463	62.475	62.675	59.880	62.564	63.232	58.853	63.360	65.139	64.706	64.444	63.232	63.860	66.253	66.186	63.918	66.874	67.010	65.779	66.805	68.050	67.012	66.598	66.186	74.436	66.392	60.950	61.157	66.667	65.331	67.288	65.927	67.081	65.298	65.440	63.982
Eucgr.A02330_Org_Egrandis_pept	54.007	56.911	61.348	68.595	68.802	69.072	68.866	51.792	63.061	62.879	61.031	62.322	63.083	60.580	60.366	61.245	58.434	61.772	61.492	58.722	62.374	63.747	63.211	63.360	61.134	61.066	65.289	64.815	61.317	64.815	64.742	63.992	64.403	67.629	65.226	65.021	65.092	72.388	66.461	59.138	59.259	64.754	64.754	64.403	64.198	64.124	62.986	62.986	61.947
Eucgr.A02329_Org_Egrandis_pept	56.228	58.351	62.413	69.444	69.658	69.936	69.723	52.118	63.347	62.500	60.638	61.945	61.895	60.526	60.970	61.250	58.542	61.518	61.506	59.033	62.552	64.905	63.579	63.655	61.345	61.996	67.597	66.453	61.884	65.739	65.739	64.882	65.096	68.308	65.739	65.310	65.812	73.725	67.094	60.043	60.470	66.809	66.809	64.882	64.668	64.668	64.544	64.544	63.699
156_Eucalyptus_grandis_ZOG	56.842	58.197	62.217	70.393	70.600	70.868	70.661	52.330	64.066	63.291	61.649	62.705	62.857	60.756	61.963	62.222	59.596	62.341	62.475	59.901	63.489	65.779	64.490	64.562	62.322	62.963	68.191	67.288	62.863	66.598	66.598	65.145	65.975	69.087	66.598	66.183	66.460	74.436	67.702	60.870	61.284	67.423	67.423	65.768	65.560	65.560	65.226	65.226	64.143
Eucgr.A02326_Org_Egrandis_pept	52.249	54.527	60.586	67.894	68.098	67.959	67.755	49.734	61.212	60.759	59.221	60.282	60.843	57.558	59.759	60.239	57.654	60.406	60.321	58.128	61.723	63.105	62.298	62.048	60.922	59.878	64.948	63.860	60.532	64.476	64.139	63.544	64.682	66.255	64.887	64.476	63.804	72.388	64.754	58.607	58.727	63.599	63.489	62.423	62.322	62.346	62.245	61.992	61.419
Eucgr.A02328_Org_Egrandis_pept	54.671	55.464	61.806	67.917	68.125	68.191	67.983	50.631	61.570	61.039	58.542	61.237	62.012	59.593	61.317	61.382	58.740	61.619	61.270	59.898	63.244	64.536	63.374	63.450	62.295	60.707	65.823	64.706	60.797	64.842	64.570	63.257	64.632	66.526	65.263	64.632	65.199	73.828	65.828	59.454	59.874	64.226	64.108	62.947	62.839	62.947	63.883	63.617	63.098
Eucgr.A02320_Org_Egrandis_pept	55.160	58.025	61.712	69.167	69.375	69.854	69.647	50.991	62.810	62.879	59.959	61.856	62.012	59.357	62.551	60.976	58.333	61.929	61.837	59.852	63.136	64.330	63.450	62.910	62.090	61.077	65.690	65.000	62.500	65.833	65.762	65.625	65.417	66.806	65.625	64.583	65.696	74.627	66.250	59.875	60.208	65.145	65.145	63.750	63.750	63.674	63.354	63.354	62.528
Eucgr.A02321_Org_Egrandis_pept	55.986	57.260	61.503	69.565	69.772	70.041	69.835	51.613	63.655	63.427	60.412	62.090	62.245	60.177	62.781	62.626	60.000	62.725	62.475	60.599	64.170	65.574	64.694	64.155	63.340	61.728	66.250	65.353	62.112	65.560	65.353	64.803	65.560	67.360	66.183	65.145	65.503	74.627	65.844	59.794	60.124	64.403	64.476	63.017	62.887	62.940	63.711	63.580	62.780
Eucgr.A02323_Org_Egrandis_pept	55.986	57.669	61.959	68.737	68.944	69.421	69.215	51.613	63.450	63.683	60.000	61.885	62.041	60.472	61.963	62.020	59.192	62.982	61.866	60.349	63.563	64.754	63.878	63.544	62.525	61.111	66.458	65.560	62.112	65.560	65.353	65.010	65.768	67.568	66.183	65.145	65.914	75.000	66.255	59.794	59.917	64.815	64.887	63.430	63.299	63.354	63.093	62.963	62.108
Eucgr.A02314_Org_Egrandis_pept	54.448	56.996	61.261	70.833	71.042	71.310	71.102	50.811	62.810	62.121	60.996	62.680	63.244	61.111	62.140	61.179	58.537	61.929	62.245	60.099	63.136	64.742	64.066	63.320	62.500	61.284	66.736	65.833	62.500	65.833	65.762	65.208	65.000	67.223	66.042	65.208	65.281	74.254	66.042	59.459	59.792	65.353	65.353	64.167	64.167	64.092	64.803	64.803	64.080
Eucgr.A02308_Org_Egrandis_pept	53.737	56.710	61.905	69.365	69.584	69.869	69.651	50.376	62.256	61.126	59.913	62.338	62.716	60.526	61.987	61.194	58.422	61.995	61.884	59.686	62.527	64.719	63.362	63.011	61.505	60.652	65.495	64.770	61.184	65.132	65.132	64.035	64.035	66.009	64.693	64.254	64.989	74.590	65.646	59.081	59.519	64.924	64.924	63.377	63.377	63.377	63.834	63.834	62.911
Eucgr.A02318_Org_Egrandis_pept	54.448	56.584	61.261	70.417	70.625	70.686	70.478	50.991	63.430	62.374	60.996	62.474	63.039	60.819	62.963	61.789	59.146	62.944	62.653	60.837	63.747	65.567	64.682	64.139	62.705	61.905	66.736	66.250	63.125	66.875	66.806	65.833	65.833	67.850	66.458	65.625	66.320	74.627	67.083	60.083	60.417	65.975	65.975	64.792	64.792	64.718	65.010	65.010	64.302
264_Helianthus_annuus_ZOG	56.552	55.268	60.091	70.612	69.618	70.281	70.080	50.874	61.233	61.421	60.656	62.450	62.800	60.641	61.258	62.823	60.040	59.591	61.895	58.809	63.508	63.022	63.232	63.105	62.173	61.837	65.217	66.186	62.551	65.496	65.638	64.008	65.702	66.736	65.702	65.496	65.021	70.566	64.403	60.663	61.284	64.887	63.600	64.669	63.783	64.669	63.525	63.469	62.500
312Theobroma_cacao_ZOGa	57.785	56.778	62.358	70.265	68.651	68.911	68.911	49.050	60.392	63.038	60.736	63.126	63.473	58.309	62.551	61.508	58.929	62.500	63.179	58.911	63.179	62.745	62.903	62.575	62.851	61.100	66.736	67.284	63.860	67.010	66.940	65.306	66.804	68.454	67.010	66.804	67.146	73.308	66.324	62.786	63.202	66.803	64.497	67.010	65.079	67.010	65.644	65.580	64.811
204_Daucus_carota_sativus_ZOG_	59.286	57.438	60.227	71.190	71.190	70.833	70.625	52.166	62.603	62.341	63.617	64.669	64.609	63.848	62.603	63.618	60.772	62.245	63.469	60.298	64.898	64.948	64.066	63.320	62.705	62.526	66.667	66.388	62.971	65.900	65.900	66.109	66.109	67.155	66.109	66.527	65.553	70.787	65.762	61.603	62.025	67.083	67.083	66.527	66.527	66.527	64.657	64.657	63.677
90_Vitis_vinifera_ZOG_a	55.245	56.213	61.187	73.156	71.315	70.775	70.775	51.646	62.598	62.755	63.992	62.903	63.454	63.824	62.602	62.600	60.000	61.440	62.753	58.750	63.286	62.722	63.415	62.677	62.348	61.807	65.904	65.839	63.223	66.183	66.116	65.298	66.598	68.880	66.805	67.427	66.529	72.180	66.116	61.458	61.875	67.216	64.752	67.012	65.139	67.012	65.226	65.164	64.350
82_Aquilegia_coerulea_c	57.143	58.000	62.045	70.816	70.303	70.968	70.968	51.930	61.924	61.832	64.754	63.454	63.200	61.404	62.475	63.419	60.835	61.480	63.380	58.313	63.105	63.872	64.372	64.040	62.777	61.633	67.983	67.909	64.742	67.702	67.835	66.393	67.495	68.737	67.288	67.288	67.355	75.094	66.942	62.656	63.071	67.835	66.532	68.672	67.546	68.672	63.860	63.804	63.087
160_Nelumbo_nucifera_ZOG_c	60.211	60.700	64.318	73.750	73.958	74.012	74.012	54.595	65.979	64.286	65.560	66.598	66.324	64.327	63.299	64.503	62.069	62.660	63.951	60.697	64.562	66.255	65.369	65.031	64.213	63.017	68.410	68.750	65.344	68.476	68.476	68.267	69.102	69.937	68.685	68.894	69.167	76.981	69.792	64.226	64.644	69.710	69.710	70.146	70.355	70.355	67.081	67.081	66.368
158_Nelumbo_nucifera_ZOG_a	59.859	60.494	62.955	72.708	72.917	72.973	72.973	54.513	66.736	65.217	65.768	65.361	66.255	63.450	64.050	64.837	62.398	63.590	63.878	60.599	65.306	64.887	65.369	65.306	64.344	62.474	68.267	68.607	65.481	68.410	68.410	67.223	68.685	69.729	68.267	68.476	69.102	76.604	69.102	64.151	64.570	70.062	70.062	70.293	70.293	70.293	66.460	66.460	65.471
159_Nelumbo_nucifera_ZOG_b	59.273	60.663	63.004	73.375	73.585	73.849	73.849	53.902	66.528	65.743	65.136	66.183	66.460	63.501	64.033	64.742	62.268	65.306	64.596	62.283	65.839	66.875	65.560	65.839	64.523	62.422	67.227	67.992	65.126	68.277	68.277	68.487	68.487	69.538	68.487	68.487	69.182	75.000	68.763	64.000	64.421	70.084	70.084	69.958	69.958	69.958	67.223	67.223	66.741
[truncated: 327 more columns]

## Sheet: Identity matrix
Evolutionary diversification of cytokinin-specific glucosyltransferases in angiosperms and enigma of missing cis-zeatin O-glucosyltransferase gene in Brassicaceae
Lenka Záveská Drábková, David Honys and Václav Motyka
Supplement Table 2b. Sequence identity matrix for 376 species.
	Pavir.Ga00910_Org_Pvirgatum_pe	Pavir.Ga01031_Org_Pvirgatum_pe	Pavir.J28687_Org_Pvirgatum_pep	59_Ananas_comosus_ZOG1_b	235_Ananas_comosus_ZOG2_isoX1_	234_Ananas_comosus_ZOG2_isoX1_	60_Ananas_comosus_ZOG1_a	77_Panicum_hallii_PAHAL_G01884	267_Setaria_italica_ZOG_f	13_Saccharum_hybrid_cultivar_R	28_Triticum_aestivum	18_Hordeum_vulagre_vulgare_a	238_Aegilops_tauschii_tauschii	12_Triticum_aestivum_ZOG	109_Brachypodium_distachyon_ZO	193_Oryza_sativa_Japonica_ZOG_	33_Oryza_sativa_Japonica_ZOG_b	6_Avena_strigosa_c	236_Aegilops_tauschii_tauschii	Oropetium_20150105_10306_Org_O	298_Oropetium_thomaeum_ZOG1	62_Dichanthelium_oligosanthes_	75_Panicum_hallii_PAHAL_B04840	119_Setaria_italica_ZOG_e	102_Sorgum_bicolor_ZOG1_a	140_Zea_mays_ZOG_a	14_Saccharum_hybrid_cultivar_Z	99_Sorghum_bicolor_ZOG_e	Sevir.7G206300_Org_Sviridis_pe	Seita.7G194300_Org_Sitalica_pe	268_Setaria_italica_ZOG_b	Pavir.Ga01027_Org_Pvirgatum_pe	Pavir.Gb00943_Org_Pvirgatum_pe	78_Panicum_hallii_PAHAL_G01885	Pavir.Ga01050_Org_Pvirgatum_pe	Pavir.J40761_Org_Pvirgatum_pep	Pavir.J05895_Org_Pvirgatum_pep	Pavir.J31680_Org_Pvirgatum_pep	79_Panicum_hallii_PAHAL_G01886	Sevir.7G206700_Org_Sviridis_pe	50_Setaria_italica_SETIT_01213	5_Sorghum_bicolor_ZOG_f	97_Sorghum_bicolor_ZOG_g	Sevir.7G206800_Org_Sviridis_pe	Seita.7G194700_Org_Sitalica_pe	172_Setaria_italica_ZOG_c	69_Zea_mays_a	57_Zea_mays_c	Zm00008a007639_Org_ZmaysPH207_
Pavir.Ga00910_Org_Pvirgatum_pe		61.733	70.044	38.489	38.489	42.086	41.727	29.096	48.239	39.130	36.299	41.958	43.206	43.066	43.706	42.657	42.308	37.778	43.902	40.212	45.965	46.619	44.840	45.552	41.901	43.571	58.007	57.801	46.454	52.669	52.482	51.773	52.669	55.516	55.160	55.516	75.524	67.692	72.028	64.184	64.539	65.018	64.789	63.958	64.085	64.311	51.761	51.579	47.951
Pavir.Ga01031_Org_Pvirgatum_pe	61.733		84.706	38.462	37.525	39.148	39.069	36.460	48.185	56.545	40.249	43.699	44.016	38.393	43.033	42.915	40.486	51.047	44.715	48.469	43.961	44.622	46.708	45.267	43.265	44.008	58.004	58.212	50.620	53.942	53.830	53.799	55.809	58.004	55.187	55.602	74.743	86.142	70.782	57.025	57.350	62.810	61.078	60.124	52.364	60.455	51.959	51.745	55.034
Pavir.J28687_Org_Pvirgatum_pep	70.044	84.706		43.059	43.059	44.000	43.765	39.243	55.658	56.806	45.012	48.618	48.506	43.151	48.506	47.836	45.103	51.571	48.980	48.724	48.729	50.230	50.691	50.000	48.284	49.192	64.352	63.889	56.120	59.353	59.491	60.508	62.125	64.120	60.970	61.663	77.346	89.513	77.752	62.989	63.364	68.046	68.046	65.057	65.287	65.438	56.422	56.422	56.293
59_Ananas_comosus_ZOG1_b	38.489	38.462	43.059		99.785	89.485	89.270	37.112	48.225	48.148	45.085	46.347	48.125	47.692	45.720	45.996	43.532	45.263	47.303	46.015	47.803	48.861	49.167	48.240	47.917	46.414	47.983	48.203	46.723	49.045	48.837	46.639	49.045	48.620	48.620	47.983	48.109	52.632	47.899	43.249	43.249	47.679	47.083	46.723	46.138	46.723	49.160	48.954	47.018
235_Ananas_comosus_ZOG2_isoX1_	38.489	37.525	43.059	99.785		88.260	88.050	36.577	47.639	48.148	45.085	46.266	48.033	47.692	45.720	45.996	43.532	45.263	47.303	46.015	47.803	47.879	49.167	48.240	47.917	46.414	47.983	48.203	46.723	49.045	48.837	46.639	49.045	48.620	48.620	47.983	48.109	52.632	47.899	43.249	43.249	47.679	46.029	46.723	45.214	46.723	49.160	48.954	47.018
234_Ananas_comosus_ZOG2_isoX1_	42.086	39.148	44.000	89.485	88.260		98.947	35.856	47.746	47.757	46.253	48.233	48.963	49.846	47.280	47.531	45.062	45.910	48.649	46.907	48.734	48.785	49.896	49.378	49.061	47.780	49.682	49.894	49.049	51.592	51.374	48.109	50.318	49.682	49.257	49.045	49.790	52.256	49.370	44.937	44.937	49.156	48.065	49.049	47.658	49.049	50.000	49.791	48.165
60_Ananas_comosus_ZOG1_a	41.727	39.069	43.765	89.270	88.050	98.947		35.856	47.541	47.757	46.253	48.233	48.963	49.538	47.280	47.531	45.062	45.910	48.649	46.907	48.734	48.889	49.896	49.378	49.061	47.780	49.469	49.683	48.837	51.380	51.163	47.899	50.106	49.469	49.045	48.832	49.580	52.256	49.160	44.726	44.726	48.945	47.658	48.837	47.358	48.837	49.790	49.582	47.936
77_Panicum_hallii_PAHAL_G01884	29.096	36.460	39.243	37.112	36.577	35.856	35.856		59.313	59.584	37.385	39.170	39.820	36.250	40.364	40.860	38.351	42.588	41.486	37.908	41.484	41.135	43.063	42.446	40.835	41.133	42.230	42.259	41.758	42.413	42.441	40.399	42.962	43.144	43.510	43.144	42.754	58.364	41.742	40.727	40.727	44.727	43.617	43.169	42.451	43.169	41.304	41.155	38.086
267_Setaria_italica_ZOG_f	48.239	48.185	55.658	48.225	47.639	47.746	47.541	59.313		81.383	48.218	52.263	52.361	55.422	53.734	52.857	50.204	53.806	53.719	51.407	54.311	54.343	56.173	55.852	54.772	55.021	59.623	59.167	55.833	58.368	58.333	55.694	58.996	60.042	58.577	58.787	58.385	65.799	57.676	54.678	54.678	60.915	59.394	58.125	57.085	58.333	56.729	56.495	54.402
13_Saccharum_hybrid_cultivar_R	39.130	56.545	56.806	48.148	48.148	47.757	47.757	59.584	81.383		47.244	50.260	50.390	53.279	52.604	54.381	51.813	55.789	55.270	53.747	55.403	56.250	58.073	57.031	55.584	54.569	57.552	57.031	52.865	55.990	55.990	54.688	55.729	57.292	56.771	56.250	56.443	63.704	55.556	50.388	50.646	57.881	57.881	53.886	54.145	54.145	54.381	54.381	54.381
28_Triticum_aestivum	36.299	40.249	45.012	45.085	45.085	46.253	46.253	37.385	48.218	47.244		65.672	65.532	47.678	47.780	49.061	46.347	51.064	48.745	48.187	49.563	49.370	50.000	49.478	48.842	49.682	51.059	50.844	48.734	51.059	51.266	50.211	52.966	50.424	51.695	51.271	46.751	55.263	47.269	44.211	44.211	50.526	50.314	49.367	49.370	49.367	49.057	49.061	48.055
18_Hordeum_vulagre_vulgare_a	41.958	43.699	48.618	46.347	46.266	48.233	48.233	39.170	52.263	50.260	65.672		90.486	53.495	53.151	52.282	49.793	50.266	52.301	49.223	51.442	51.440	52.282	52.381	51.363	51.266	54.526	53.878	51.464	54.622	54.393	53.222	56.303	55.042	55.252	55.252	51.559	57.407	51.042	45.720	45.720	53.333	52.352	52.301	51.129	52.092	51.775	51.559	50.114
238_Aegilops_tauschii_tauschii	43.206	44.016	48.506	48.125	48.033	48.963	48.963	39.820	52.361	50.390	65.532	90.486		52.121	53.249	52.588	50.311	50.663	52.610	49.354	51.960	51.639	52.479	52.784	51.674	50.630	54.412	53.975	51.883	55.042	54.812	53.638	56.303	55.672	55.882	55.882	52.807	58.148	51.458	46.764	46.764	53.542	52.556	52.720	51.540	52.510	51.775	51.559	49.886
12_Triticum_aestivum_ZOG	43.066	38.393	43.151	47.692	47.692	49.846	49.538	36.250	55.422	53.279	47.678	53.495	52.121		50.152	53.636	49.091	54.043	53.191	54.508	56.061	56.575	56.402	55.758	54.908	54.489	56.535	55.589	51.976	56.535	56.535	56.231	55.927	57.143	56.231	55.623	49.850	57.364	49.096	45.482	45.783	52.108	52.108	52.266	52.266	52.266	52.108	52.108	49.495
109_Brachypodium_distachyon_ZO	43.706	43.033	48.506	45.720	45.720	47.280	47.280	40.364	53.734	52.604	47.780	53.151	53.249	50.152		67.983	64.657	72.533	74.423	67.532	69.687	70.711	70.564	71.042	71.488	72.516	55.021	55.532	52.917	56.067	55.833	52.282	55.649	54.184	54.812	55.858	52.795	56.089	52.282	49.895	50.105	54.886	54.433	51.250	51.033	51.458	51.452	51.240	49.548
193_Oryza_sativa_Japonica_ZOG_	42.657	42.915	47.836	45.996	45.996	47.531	47.531	40.860	52.857	54.381	49.061	52.282	52.588	53.636	67.983		96.025	74.133	74.059	72.396	74.456	75.052	74.322	73.958	73.375	72.842	54.527	54.938	53.074	55.761	55.533	52.546	54.321	55.556	55.350	55.350	50.713	54.152	49.796	48.671	48.466	54.601	53.939	51.844	51.417	52.049	50.615	50.408	49.107
33_Oryza_sativa_Japonica_ZOG_b	42.308	40.486	45.103	43.532	43.532	45.062	45.062	38.351	50.204	51.813	46.347	49.793	50.311	49.091	64.657	96.025		70.400	70.502	69.010	71.515	72.141	71.608	71.042	70.231	69.684	51.852	52.058	50.615	53.292	53.074	49.695	51.440	52.675	53.086	52.469	47.862	49.819	46.939	46.708	46.502	51.738	51.111	48.975	48.583	49.180	48.156	47.959	46.429
6_Avena_strigosa_c	37.778	51.047	51.571	45.263	45.263	45.910	45.910	42.588	53.806	55.789	51.064	50.266	50.663	54.043	72.533	74.133	70.400		87.297	74.599	76.847	78.075	76.471	77.005	74.064	75.472	55.614	55.875	52.480	55.614	55.614	52.480	54.308	53.003	53.786	54.047	50.904	55.797	50.259	46.875	47.396	54.922	54.922	49.870	50.130	50.130	53.247	53.247	53.247
236_Aegilops_tauschii_tauschii	43.902	44.715	48.980	47.303	47.303	48.649	48.649	41.486	53.719	55.270	48.745	52.301	52.610	53.191	74.423	74.059	70.502	87.297		74.352	75.716	77.568	75.157	75.625	76.533	76.809	55.072	55.258	52.577	55.487	55.464	52.371	55.072	54.244	53.830	54.865	52.254	56.159	51.540	48.554	48.760	55.350	55.123	51.340	51.335	51.546	53.086	53.074	51.345
Oropetium_20150105_10306_Org_O	40.212	48.469	48.724	46.015	46.015	46.907	46.907	37.908	51.407	53.747	48.187	49.223	49.354	54.508	67.532	72.396	69.010	74.599	74.352		95.039	81.152	78.272	79.058	74.674	73.890	53.299	54.061	50.633	53.418	53.299	50.127	52.658	52.030	52.405	53.418	49.123	51.625	47.607	45.844	46.212	53.149	53.149	50.630	50.882	50.758	50.758	50.758	50.882
298_Oropetium_thomaeum_ZOG1	45.965	43.961	48.729	47.803	47.803	48.734	48.734	41.484	54.311	55.403	49.563	51.442	51.960	56.061	69.687	74.456	71.515	76.847	75.716	95.039		82.714	79.833	80.507	76.408	75.774	55.228	56.141	52.543	55.115	55.115	52.133	54.704	54.611	54.293	55.320	52.319	54.299	51.308	49.777	50.084	55.298	55.186	52.844	52.941	53.158	52.953	52.844	51.093
62_Dichanthelium_oligosanthes_	46.619	44.622	50.230	48.861	47.879	48.785	48.889	41.135	54.343	56.250	49.370	51.440	51.639	56.575	70.711	75.052	72.141	78.075	77.568	81.152	82.714		88.273	89.574	80.421	81.410	55.301	56.017	53.512	56.639	56.405	52.567	55.394	54.979	54.979	55.809	53.388	56.618	52.675	49.896	49.689	55.670	54.183	52.066	50.298	52.273	54.115	54.098	52.466
75_Panicum_hallii_PAHAL_B04840	44.840	46.708	50.691	49.167	49.167	49.896	49.896	43.063	56.173	58.073	50.000	52.282	52.479	56.402	70.564	74.322	71.608	76.471	75.157	78.272	79.833	88.273		89.552	79.832	79.574	55.394	56.432	53.814	56.315	56.289	52.772	55.694	55.280	54.865	55.901	54.620	60.000	54.115	50.104	50.311	55.464	55.123	52.686	52.772	52.893	53.689	53.469	52.009
119_Setaria_italica_ZOG_e	45.552	45.267	50.000	48.240	48.240	49.378	49.378	42.446	55.852	57.031	49.478	52.381	52.784	55.758	71.042	73.958	71.042	77.005	75.625	79.058	80.507	89.574	89.552		80.084	80.467	54.658	55.694	52.977	56.082	55.852	53.074	55.670	54.845	55.052	56.082	53.170	57.934	52.664	49.485	49.691	55.441	55.102	52.263	52.147	52.469	52.965	52.953	51.002
102_Sorgum_bicolor_ZOG1_a	41.901	43.265	48.284	47.917	47.917	49.061	49.061	40.835	54.772	55.584	48.842	51.363	51.674	54.908	71.488	73.375	70.231	74.064	76.533	74.674	76.408	80.421	79.832	80.084		88.248	53.015	53.623	51.346	54.054	54.037	51.340	53.638	52.599	52.599	53.222	51.029	54.909	50.928	48.554	48.347	53.926	53.484	50.104	49.897	50.311	51.860	51.852	50.000
140_Zea_mays_ZOG_a	43.571	44.008	49.192	46.414	46.414	47.780	47.780	41.133	55.021	54.569	49.682	51.266	50.630	54.489	72.516	72.842	69.684	75.472	76.809	73.890	75.774	81.410	79.574	80.467	88.248		54.622	54.603	51.357	54.507	54.489	51.983	54.717	53.040	53.249	54.088	51.867	54.244	51.143	48.643	48.434	54.792	54.564	50.939	50.936	51.148	52.075	52.066	50.452
14_Saccharum_hybrid_cultivar_Z	58.007	58.004	64.352	47.983	47.983	49.682	49.469	42.230	59.623	57.552	51.059	54.526	54.412	56.535	55.021	54.527	51.852	55.614	55.072	53.299	55.228	55.301	55.394	54.658	53.015	54.622		94.372	74.242	78.355	78.355	75.108	77.922	80.303	78.571	79.437	72.043	78.846	71.398	68.602	68.602	80.258	80.258	76.458	76.674	76.674	70.021	70.021	68.458
99_Sorghum_bicolor_ZOG_e	57.801	58.212	63.889	48.203	48.203	49.894	49.683	42.259	59.167	57.031	50.844	53.878	53.975	55.589	55.532	54.938	52.058	55.875	55.258	54.061	56.141	56.017	56.432	55.694	53.623	54.603	94.372		73.707	77.586	77.586	75.000	77.802	80.388	78.233	79.526	72.377	79.231	71.306	68.522	68.522	79.060	79.060	76.559	76.774	76.774	70.513	70.513	68.765
Sevir.7G206300_Org_Sviridis_pe	46.454	50.620	56.120	46.723	46.723	49.049	48.837	41.758	55.833	52.865	48.734	51.464	51.883	51.976	52.917	53.074	50.615	52.480	52.577	50.633	52.543	53.512	53.814	52.977	51.346	51.357	74.242	73.707		94.589	94.600	75.699	77.538	79.221	78.402	78.402	63.169	74.713	63.090	63.090	63.011	69.313	69.017	68.319	68.455	68.467	64.668	64.606	62.238
Seita.7G194300_Org_Sitalica_pe	52.669	53.942	59.353	49.045	49.045	51.592	51.380	42.413	58.368	55.990	51.059	54.622	55.042	56.535	56.067	55.761	53.292	55.614	55.487	53.418	55.115	56.639	56.315	56.082	54.054	54.507	78.355	77.586	94.589		100.000	80.130	81.641	83.333	82.505	82.505	66.953	74.713	66.882	66.309	66.452	73.176	73.176	71.767	71.983	71.922	68.308	68.308	66.200
268_Setaria_italica_ZOG_b	52.482	53.830	59.491	48.837	48.837	51.374	51.163	42.441	58.333	55.990	51.266	54.393	54.812	56.535	55.833	55.533	53.074	55.614	55.464	53.299	55.115	56.405	56.289	55.852	54.037	54.489	78.355	77.586	94.600	100.000		79.741	81.602	83.333	82.468	82.468	66.738	74.615	66.738	66.237	66.452	73.176	72.863	71.706	71.828	71.922	68.308	68.230	66.121
Pavir.Ga01027_Org_Pvirgatum_pe	51.773	53.799	60.508	46.639	46.639	48.109	47.899	40.399	55.694	54.688	50.211	53.222	53.638	56.231	52.282	52.546	49.695	52.480	52.371	50.127	52.133	52.567	52.772	53.074	51.340	51.983	75.108	75.000	75.699	80.130	79.741		90.281	87.662	88.985	89.201	68.803	75.954	67.024	63.812	63.948	70.878	70.127	70.323	69.574	70.259	65.096	64.819	64.336
Pavir.Gb00943_Org_Pvirgatum_pe	52.669	55.809	62.125	49.045	49.045	50.318	50.106	42.962	58.996	55.729	52.966	56.303	56.303	55.927	55.649	54.321	51.440	54.308	55.072	52.658	54.704	55.394	55.694	55.670	53.638	54.717	77.922	77.802	77.538	81.641	81.602	90.281		87.636	89.610	89.827	70.236	79.389	68.884	65.953	66.309	73.448	73.448	72.688	73.118	73.060	68.308	68.308	66.200
78_Panicum_hallii_PAHAL_G01885	55.516	58.004	64.120	48.620	48.620	49.682	49.469	43.144	60.042	57.292	50.424	55.042	55.672	57.143	54.184	55.556	52.675	53.003	54.244	52.030	54.611	54.979	55.280	54.845	52.599	53.040	80.303	80.388	79.221	83.333	83.333	87.662	87.636		90.672	90.672	72.532	80.460	71.030	67.382	67.597	75.375	75.375	73.922	73.922	73.922	68.737	68.737	66.355
Pavir.Ga01050_Org_Pvirgatum_pe	55.160	55.187	60.970	48.620	48.620	49.257	49.045	43.510	58.577	56.771	51.695	55.252	55.882	56.231	54.812	55.350	53.086	53.786	53.830	52.405	54.293	54.979	54.865	55.052	52.599	53.249	78.571	78.233	78.402	82.505	82.468	88.985	89.610	90.672		92.641	69.379	75.954	67.597	66.167	66.094	73.448	73.448	73.333	73.333	73.276	68.737	68.737	66.667
Pavir.J40761_Org_Pvirgatum_pep	55.516	55.602	61.663	47.983	47.983	49.045	48.832	43.144	58.787	56.250	51.271	55.252	55.882	55.623	55.858	55.350	52.469	54.047	54.865	53.418	55.320	55.809	55.901	56.082	53.222	54.088	79.437	79.526	78.402	82.505	82.468	89.201	89.827	90.672	92.641		70.664	76.718	68.670	67.024	67.167	75.161	75.161	73.763	73.763	73.707	68.737	68.737	66.434
Pavir.J05895_Org_Pvirgatum_pep	75.524	74.743	77.346	48.109	48.109	49.790	49.580	42.754	58.385	56.443	46.751	51.559	52.807	49.850	52.795	50.713	47.862	50.904	52.254	49.123	52.319	53.388	54.620	53.170	51.029	51.867	72.043	72.377	63.169	66.953	66.738	68.803	70.236	72.532	69.379	70.664		93.077	91.398	72.163	72.318	76.874	76.709	76.559	76.609	76.724	63.057	62.924	62.356
Pavir.J31680_Org_Pvirgatum_pep	67.692	86.142	89.513	52.632	52.632	52.256	52.256	58.364	65.799	63.704	55.263	57.407	58.148	57.364	56.089	54.152	49.819	55.797	56.159	51.625	54.299	56.618	60.000	57.934	54.909	54.244	78.846	79.231	74.713	74.713	74.615	75.954	79.389	80.460	75.954	76.718	93.077		94.981	74.809	75.096	80.153	80.153	80.000	80.385	80.309	68.679	68.679	68.797
79_Panicum_hallii_PAHAL_G01886	72.028	70.782	77.752	47.899	47.899	49.370	49.160	41.742	57.676	55.556	47.269	51.042	51.458	49.096	52.282	49.796	46.939	50.259	51.540	47.607	51.308	52.675	54.115	52.664	50.928	51.143	71.398	71.306	63.090	66.882	66.738	67.024	68.884	71.030	67.597	68.670	91.398	94.981		73.391	73.605	75.803	75.641	75.216	75.269	75.431	63.907	63.771	63.194
Sevir.7G206700_Org_Sviridis_pe	64.184	57.025	62.989	43.249	43.249	44.937	44.726	40.727	54.678	50.388	44.211	45.720	46.764	45.482	49.895	48.671	46.708	46.875	48.554	45.844	49.777	49.896	50.104	49.485	48.554	48.643	68.602	68.522	63.090	66.309	66.237	63.812	65.953	67.382	66.167	67.024	72.163	74.809	73.391		98.611	73.276	73.276	75.216	75.647	75.594	62.340	62.340	60.185
50_Setaria_italica_SETIT_01213	64.539	57.350	63.364	43.249	43.249	44.937	44.726	40.727	54.678	50.646	44.211	45.720	46.764	45.783	50.105	48.466	46.502	47.396	48.760	46.212	50.084	49.689	50.311	49.691	48.347	48.434	68.602	68.522	63.011	66.452	66.452	63.948	66.309	67.597	66.094	67.167	72.318	75.096	73.605	98.611		73.276	73.276	74.946	75.378	75.378	62.340	62.340	60.093
5_Sorghum_bicolor_ZOG_f	65.018	62.810	68.046	47.679	47.679	49.156	48.945	44.727	60.915	57.881	50.526	53.333	53.542	52.108	54.886	54.601	51.738	54.922	55.350	53.149	55.298	55.670	55.464	55.441	53.926	54.792	80.258	79.060	69.313	73.176	73.176	70.878	73.448	75.375	73.448	75.161	76.874	80.153	75.803	73.276	73.276		100.000	81.250	81.466	81.466	69.002	69.002	66.898
97_Sorghum_bicolor_ZOG_g	64.789	61.078	68.046	47.083	46.029	48.065	47.658	43.617	59.394	57.881	50.314	52.352	52.556	52.108	54.433	53.939	51.111	54.922	55.123	53.149	55.186	54.183	55.123	55.102	53.484	54.564	80.258	79.060	69.017	73.176	72.863	70.127	73.448	75.375	73.448	75.161	76.709	80.153	75.641	73.276	73.276	100.000		81.250	79.002	81.466	69.002	68.710	66.898
Sevir.7G206800_Org_Sviridis_pe	63.958	60.124	65.057	46.723	46.723	49.049	48.837	43.169	58.125	53.886	49.367	52.301	52.720	52.266	51.250	51.844	48.975	49.870	51.340	50.630	52.844	52.066	52.686	52.263	50.104	50.939	76.458	76.559	68.319	71.767	71.706	70.323	72.688	73.922	73.333	73.763	76.559	80.000	75.216	75.216	74.946	81.250	81.250		99.567	99.566	67.164	67.164	65.429
Seita.7G194700_Org_Sitalica_pe	64.085	52.364	65.287	46.138	45.214	47.658	47.358	42.451	57.085	54.145	49.370	51.129	51.540	52.266	51.033	51.417	48.583	50.130	51.335	50.882	52.941	50.298	52.772	52.147	49.897	50.936	76.674	76.774	68.455	71.983	71.828	69.574	73.118	73.922	73.333	73.763	76.609	80.385	75.269	75.647	75.378	81.466	79.002	99.567		100.000	67.377	67.091	65.661
172_Setaria_italica_ZOG_c	64.311	60.455	65.438	46.723	46.723	49.049	48.837	43.169	58.333	54.145	49.367	52.092	52.510	52.266	51.458	52.049	49.180	50.130	51.546	50.758	53.158	52.273	52.893	52.469	50.311	51.148	76.674	76.774	68.467	71.922	71.922	70.259	73.060	73.922	73.276	73.707	76.724	80.309	75.431	75.594	75.378	81.466	81.466	99.566	100.000		67.377	67.377	65.581
69_Zea_mays_a	51.761	51.959	56.422	49.160	49.160	50.000	49.790	41.304	56.729	54.381	49.057	51.775	51.775	52.108	51.452	50.615	48.156	53.247	53.086	50.758	52.953	54.115	53.689	52.965	51.860	52.075	70.021	70.513	64.668	68.308	68.308	65.096	68.308	68.737	68.737	68.737	63.057	68.679	63.907	62.340	62.340	69.002	69.002	67.164	67.377	67.377		100.000	100.000
57_Zea_mays_c	51.579	51.745	56.422	48.954	48.954	49.791	49.582	41.155	56.495	54.381	49.061	51.559	51.559	52.108	51.240	50.408	47.959	53.247	53.074	50.758	52.844	54.098	53.469	52.953	51.852	52.066	70.021	70.513	64.606	68.308	68.230	64.819	68.308	68.737	68.737	68.737	62.924	68.679	63.771	62.340	62.340	69.002	68.710	67.164	67.091	67.377	100.000		100.000
Zm00008a007639_Org_ZmaysPH207_	47.951	55.034	56.293	47.018	47.018	48.165	47.936	38.086	54.402	54.381	48.055	50.114	49.886	49.495	49.548	49.107	46.429	53.247	51.345	50.882	51.093	52.466	52.009	51.002	50.000	50.452	68.458	68.765	62.238	66.200	66.121	64.336	66.200	66.355	66.667	66.434	62.356	68.797	63.194	60.185	60.093	66.898	66.898	65.429	65.661	65.581	100.000	100.000
71_Sorghum_bicolor_b	53.169	52.049	56.492	48.643	48.643	49.687	49.478	40.180	56.790	53.708	48.958	51.245	51.867	52.108	51.134	51.324	48.676	52.196	52.664	49.875	52.629	53.579	53.564	53.252	51.745	51.860	68.085	69.002	64.043	67.660	67.660	66.170	68.723	68.723	68.085	68.723	63.924	67.910	63.713	62.712	63.347	68.354	68.354	66.314	66.525	66.525	85.714	85.714	84.884
96_Sorghum_bicolor_ZOG2_isoX3	52.982	51.837	56.492	48.441	48.441	49.480	49.272	40.036	56.557	53.708	48.963	51.033	51.653	52.108	50.924	51.116	48.479	52.196	52.653	49.875	52.522	53.564	53.347	53.239	51.738	51.852	68.085	69.002	63.983	67.660	67.585	65.890	68.723	68.723	68.085	68.723	63.789	67.910	63.579	62.712	63.347	68.354	68.067	66.314	66.245	66.525	85.714	85.775	84.884
70_Sorghum_bicolor_a	53.169	52.049	56.492	48.434	48.434	49.687	49.478	40.180	56.584	53.453	48.750	51.245	51.867	52.108	50.928	51.120	48.473	51.938	52.459	49.624	52.425	53.374	53.360	53.049	51.540	51.653	67.872	68.790	63.830	67.447	67.447	65.957	68.511	68.511	67.872	68.511	63.713	67.537	63.502	62.500	63.136	68.143	68.143	66.102	66.314	66.314	85.501	85.501	84.651
247_Sorghum_bicolor_ZOG2_isoX1	52.982	51.837	56.492	48.233	48.233	49.480	49.272	40.036	56.352	53.453	48.755	51.033	51.653	52.108	50.719	50.913	48.276	51.938	52.449	49.624	52.319	53.360	53.144	53.036	51.534	51.646	67.872	68.790	63.771	67.447	67.373	65.678	68.511	68.511	67.872	68.511	63.579	67.537	63.368	62.500	63.136	68.143	67.857	66.102	66.034	66.314	85.501	85.563	84.651
76_Panicum_hallii_PAHAL_G00631	52.962	51.129	55.835	45.188	45.188	47.699	47.699	39.711	54.227	52.835	46.347	49.792	50.000	49.701	52.391	52.254	49.180	51.958	52.784	51.010	53.662	54.527	53.484	53.988	51.546	51.767	69.231	69.936	65.245	68.803	68.657	64.179	66.239	67.521	66.880	67.735	63.002	67.925	63.214	64.240	64.240	68.644	68.499	66.596	66.667	66.809	69.658	69.510	67.832
Pavir.Gb01350_Org_Pvirgatum_pe	51.748	51.329	55.809	45.720	45.720	47.599	47.390	42.315	57.231	55.814	47.708	50.415	50.830	51.198	52.381	51.020	47.959	51.429	53.388	51.005	53.444	54.713	53.469	53.360	51.440	52.273	69.723	70.213	64.544	67.660	67.447	66.242	68.511	69.296	67.872	68.511	63.158	67.790	63.080	62.712	62.633	68.499	68.354	65.890	65.962	66.030	70.488	70.339	68.591
Pavir.J04730_Org_Pvirgatum_pep	51.379	51.829	55.656	47.193	47.193	49.064	49.064	42.523	58.436	57.216	47.303	51.767	51.975	50.445	53.306	52.449	49.592	52.987	54.397	51.385	53.929	54.582	53.753	53.644	52.567	52.567	70.276	71.186	65.328	69.068	69.068	66.596	68.220	69.851	68.008	69.492	63.941	67.537	64.286	62.526	62.658	69.895	69.748	66.034	66.105	66.385	70.913	70.763	69.053
63_Dichanthelium_oligosanthes_	52.817	52.632	58.424	50.000	50.000	50.735	50.735	42.887	59.135	60.815	50.122	54.589	55.556	53.474	53.976	53.081	49.526	55.205	55.131	54.711	56.161	55.742	55.131	55.819	52.871	54.589	72.818	72.637	65.672	69.576	69.403	67.910	69.077	71.072	71.072	71.322	66.256	73.737	64.778	63.524	63.772	70.617	70.443	68.486	68.812	68.983	73.134	72.953	71.350
Sevir.7G149400_Org_Sviridis_pe	54.225	54.227	58.391	49.789	49.789	51.688	51.688	43.013	58.091	57.662	49.263	51.975	53.430	52.870	52.807	52.977	50.103	54.308	54.752	52.525	55.002	55.901	55.992	55.761	52.381	54.071	69.807	70.513	64.606	68.162	67.949	65.672	67.735	68.308	67.735	68.376	65.962	71.698	65.042	62.340	62.260	67.447	67.304	66.596	66.667	66.738	71.277	71.125	69.907
120_Setaria_italica_ZOG_d	53.873	54.132	58.525	49.578	49.578	51.266	51.266	42.831	57.676	56.883	49.263	51.975	53.430	52.266	52.599	52.977	50.103	53.786	54.545	52.152	55.115	55.487	55.785	55.761	52.174	53.862	69.379	70.085	64.103	67.666	67.521	64.957	67.024	67.666	67.024	67.666	65.678	71.591	64.831	62.047	62.047	66.809	66.667	66.311	66.383	66.525	70.851	70.701	69.374
61_Dichanthelium_oligosanthes_	47.535	48.889	55.760	48.008	47.826	48.240	48.033	59.643	80.081	78.961	49.049	51.959	51.959	54.711	53.830	54.675	51.626	54.308	56.082	51.523	54.704	55.152	57.202	56.237	54.021	54.583	61.159	60.897	57.265	60.300	60.256	58.599	60.944	62.017	61.159	62.017	60.297	67.170	59.660	56.930	56.930	62.766	61.203	59.615	58.542	59.829	60.000	59.746	57.541
58_Zea_mays_ZOG_b	45.936	48.765	54.734	48.734	48.734	48.734	48.523	56.159	75.413	83.896	48.729	52.818	53.653	55.183	54.979	55.624	52.965	55.759	56.612	54.707	56.874	57.613	58.144	57.787	55.992	56.159	61.720	61.670	57.388	60.645	60.600	59.488	61.075	62.796	61.720	62.796	60.213	66.288	58.936	55.983	55.983	63.113	62.579	59.957	59.448	59.957	59.275	59.236	57.674
72_Sorgum_bicolor_ZOG_c	46.127	47.284	53.089	47.817	47.325	47.737	47.531	55.417	75.506	86.082	48.428	51.335	52.772	53.614	53.292	53.441	51.012	53.766	55.031	52.273	55.094	54.326	56.122	56.098	54.004	54.244	60.897	60.426	57.234	60.256	60.426	58.774	60.684	61.752	61.538	61.966	59.197	63.670	57.928	56.596	56.596	62.208	60.996	58.936	58.212	59.149	59.787	59.746	58.005
98_Sorgum_bicolor_ZOG_b	46.127	47.200	53.089	47.817	47.035	47.444	47.239	55.124	75.050	86.082	48.428	51.335	52.772	53.614	53.292	53.441	51.012	53.766	55.031	52.273	55.094	54.000	56.122	56.098	54.004	54.244	60.897	60.426	57.234	60.256	60.426	58.774	60.684	61.752	61.538	61.966	59.197	63.670	57.928	56.596	56.596	62.208	60.619	58.936	57.851	59.149	59.787	59.746	58.005
241_Aegilops_tauschii_tauschii	44.912	47.590	54.147	48.233	47.541	47.951	47.746	41.667	56.162	55.959	49.895	52.449	52.245	53.614	54.733	57.258	54.032	58.442	56.851	55.303	57.110	56.112	56.939	57.317	56.237	55.487	64.316	64.043	60.851	64.103	64.043	62.579	65.385	65.171	65.385	64.957	59.619	68.321	58.051	59.236	59.023	63.983	62.268	61.489	59.834	61.489	61.441	61.392	60.557
291_Brachypodium_stacei_ZOGb	44.291	47.800	53.196	47.531	46.856	47.465	47.262	41.873	56.942	57.069	48.963	51.943	52.556	55.952	53.893	56.048	53.427	59.067	56.237	54.156	55.684	55.666	56.162	56.452	54.397	53.593	64.619	65.190	60.338	63.771	63.502	59.748	63.347	63.559	63.559	62.924	58.910	68.421	57.442	56.632	56.632	64.286	62.577	61.181	59.548	61.181	61.895	61.635	60.599
110_Brachypodium_distachyon_ZO	43.403	47.444	52.955	48.548	48.548	48.548	48.340	42.162	56.173	55.128	50.207	53.734	54.149	55.030	54.321	55.488	52.642	57.474	55.215	52.882	54.555	56.098	55.466	55.960	54.620	53.593	63.502	63.445	58.861	62.025	62.025	59.705	62.236	62.447	62.447	61.814	58.159	67.910	57.741	55.882	55.882	63.732	63.732	60.924	60.924	60.924	61.345	61.345	60.000
290_Brachypodium_stacei_ZOGa	51.220	52.505	58.636	48.340	48.041	49.072	48.866	42.500	58.537	57.254	49.687	54.508	54.098	56.418	55.852	55.556	52.727	56.771	57.084	53.149	54.682	55.823	57.404	57.172	55.533	54.938	70.426	70.339	66.385	69.851	69.703	65.336	69.214	70.000	69.002	69.002	64.496	72.761	62.526	60.042	60.381	68.565	67.288	67.230	66.598	67.797	64.619	64.346	62.963
112_Brachypodium_distachyon_ZO	51.916	53.226	59.268	49.275	48.971	49.794	49.588	43.393	59.553	58.656	50.417	54.620	55.031	57.784	56.173	56.883	54.049	56.919	58.025	54.684	56.934	57.344	58.621	58.502	56.468	55.876	70.638	70.339	66.314	69.787	69.492	66.105	69.574	70.851	70.426	70.213	65.263	73.034	63.579	61.017	61.229	68.987	67.702	67.373	66.528	67.797	65.254	64.979	63.805
31_Oryza_sativa_Indica_Group_O	49.470	48.473	53.968	49.896	49.688	50.520	50.312	43.292	58.776	57.614	50.518	54.620	55.031	56.456	54.694	55.131	52.113	55.980	55.466	53.713	56.018	55.668	55.960	55.332	53.252	52.761	65.966	65.481	62.185	65.336	65.336	64.076	65.546	66.176	66.387	67.647	60.625	67.897	60.208	59.623	60.042	64.927	64.927	63.180	63.180	63.180	63.674	63.674	61.872
24_Oryza_sativa_Japonica_Group	49.117	45.897	52.647	51.842	51.579	52.895	52.632	42.140	58.098	56.655	51.571	55.959	56.736	56.156	52.956	53.535	49.747	53.082	53.944	54.125	55.051	55.471	54.569	54.545	51.918	51.289	66.578	66.491	61.273	65.252	65.252	63.926	65.517	66.578	67.109	68.170	59.318	69.767	58.793	56.992	57.256	65.263	65.263	63.325	63.325	63.325	64.380	64.380	62.130
17_Oryza_sativa_Japonica_Group	48.944	45.316	52.647	51.169	50.909	52.208	51.948	41.901	57.614	56.655	51.302	55.499	56.266	56.156	52.417	52.868	49.127	53.082	53.671	54.125	54.912	54.774	54.156	54.135	51.646	51.026	66.578	66.491	60.950	65.252	64.908	63.089	65.517	66.578	67.109	68.170	59.162	69.767	58.639	56.992	57.256	65.263	64.935	63.325	62.760	63.325	64.380	64.042	62.130
95_Sorghum_bicolor_ZOG_d	49.822	49.689	55.069	48.832	48.832	49.257	49.045	43.169	60.625	60.000	51.483	55.649	55.021	54.848	57.500	56.148	53.279	56.364	56.907	53.283	56.231	56.818	57.645	56.879	56.315	55.532	67.742	66.809	65.161	67.742	67.742	64.731	68.602	68.172	67.527	68.387	62.260	67.803	61.834	60.814	61.028	66.026	66.026	63.383	63.383	63.383	62.687	62.687	60.233
100_Sorghum_bicolor_ZOG_c	51.064	51.446	57.011	49.260	49.260	50.317	50.106	43.636	61.538	60.622	51.899	57.322	56.904	57.576	58.628	56.352	53.279	58.594	57.645	55.556	57.666	58.351	58.642	57.787	57.143	56.458	69.742	69.017	65.880	68.884	68.884	66.094	69.313	69.528	68.455	69.528	64.255	70.943	63.830	62.527	62.741	67.591	67.591	66.026	66.239	66.239	65.032	65.032	62.558
64_Dichanthelium_oligosanthes_	50.403	50.451	55.214	49.087	49.087	49.721	49.933	42.186	56.795	57.819	52.047	55.477	55.477	57.011	57.210	56.185	53.316	57.860	57.062	54.591	56.883	58.182	58.053	56.995	55.524	55.246	66.767	66.482	62.271	65.060	65.060	63.129	65.704	65.919	65.490	66.348	61.731	67.581	61.731	59.344	59.558	66.554	66.554	63.704	63.704	63.704	62.512	62.512	60.275
51_Setaria_italica_ZOG_SETIT_0	49.645	51.240	57.471	49.471	49.471	49.894	49.683	43.248	59.667	59.845	52.008	56.067	55.858	58.182	57.173	56.762	53.484	59.375	57.851	53.788	56.436	58.144	57.819	58.197	56.729	56.042	69.528	69.017	64.592	67.597	67.597	64.592	69.099	67.597	66.953	68.455	63.191	71.698	62.340	60.814	61.028	68.017	68.017	64.957	64.957	64.957	63.539	63.539	60.930
265_Setaria_italica_ZOG_a	49.470	50.916	57.471	48.852	48.750	49.167	48.958	42.883	58.811	59.845	51.789	55.464	55.258	58.182	56.701	56.073	52.834	59.375	57.613	53.788	56.321	57.317	57.464	57.841	56.263	55.809	69.528	69.017	64.316	67.597	67.308	63.907	69.099	67.597	66.953	68.455	63.057	71.698	62.208	60.814	61.028	68.017	67.017	64.957	64.000	64.957	63.539	63.270	60.930
Pavir.Gb01145_Org_Pvirgatum_pe	50.177	49.084	54.587	47.808	47.599	48.643	48.434	42.058	58.932	59.067	50.737	55.372	54.545	55.758	56.495	55.061	51.822	58.854	57.613	54.912	56.818	56.823	56.646	56.823	55.647	55.602	66.309	66.026	62.687	65.525	65.171	62.288	65.525	65.665	65.096	66.167	61.653	66.541	61.783	60.897	61.028	66.311	65.474	62.473	61.895	62.607	65.032	64.756	63.573
Pavir.Ga00908_Org_Pvirgatum_pe	51.237	49.390	54.587	48.434	48.125	48.958	48.750	42.703	58.402	59.067	50.105	54.845	54.433	56.667	56.907	56.073	52.834	60.156	58.436	55.919	57.635	57.927	57.669	57.230	56.263	56.017	66.309	66.239	63.113	65.953	65.598	62.712	65.953	66.524	65.310	66.381	61.653	66.165	61.571	60.897	61.028	66.311	65.336	62.687	61.765	62.607	63.966	63.694	62.181
81_Panicum_hallii_PAHAL_G01888	51.237	49.898	54.943	48.434	48.125	48.542	48.333	42.162	58.402	59.585	50.526	55.258	54.845	57.273	57.113	55.870	52.834	59.115	58.025	54.798	57.139	57.317	57.260	57.230	55.852	55.602	67.382	66.880	63.889	66.738	66.453	64.119	66.953	67.811	66.953	68.240	62.633	66.415	61.996	61.028	61.670	66.738	65.756	63.248	62.316	63.248	63.753	63.482	61.628
8_Avena_strigosa_a	48.772	46.774	53.333	47.609	47.314	48.760	48.554	41.533	56.911	55.959	51.255	54.082	53.878	55.255	55.350	53.924	51.107	56.477	55.306	52.897	54.961	55.040	55.804	55.781	53.878	53.416	63.966	63.694	61.783	64.606	64.331	60.338	63.539	63.753	63.113	63.326	59.072	64.528	59.283	57.783	57.996	65.042	63.825	61.359	60.417	61.571	61.522	61.263	60.093
113_Brachypodium_distachyon_ZO	52.482	51.738	58.237	49.160	48.954	51.046	50.837	42.883	59.053	58.486	53.911	58.178	57.320	60.976	58.299	57.520	54.472	60.471	59.794	56.997	58.606	59.305	60.124	59.465	56.701	55.858	70.130	69.612	65.880	68.966	68.670	65.458	68.103	68.534	67.888	68.103	64.744	73.462	64.957	59.957	60.171	67.735	66.597	65.806	64.905	66.022	65.245	65.180	64.252
7_Avena_strigosa_b	48.763	49.795	56.481	50.105	50.000	51.883	51.674	43.063	58.436	58.073	53.797	56.612	57.025	58.055	58.178	57.201	54.158	59.269	58.230	57.614	59.100	58.367	58.932	57.873	56.584	55.833	69.762	69.247	65.161	68.035	67.742	64.316	67.387	67.603	67.387	67.819	63.462	72.031	62.741	60.385	60.600	68.803	67.789	65.376	64.619	65.591	63.675	63.404	61.682
21_Hordeum_vulgare_vulgare_d	45.230	47.951	54.861	48.428	48.326	49.582	49.372	42.523	56.584	55.729	50.422	53.926	53.719	55.623	55.694	53.955	50.913	55.614	55.556	54.315	56.026	56.122	56.790	56.148	54.321	53.958	67.100	67.241	64.270	65.227	64.946	62.607	66.739	66.739	65.659	66.307	60.814	71.538	59.529	57.082	57.082	64.240	63.291	61.422	60.934	61.853	61.752	61.489	60.047
19_Hordeum_vulgare_vulgare_b	49.117	50.205	56.713	48.847	48.745	50.418	50.209	42.523	57.202	57.813	53.165	56.612	56.405	59.878	57.557	55.984	52.941	59.530	57.819	56.599	57.871	57.551	57.819	57.787	54.527	55.208	70.779	70.259	66.022	69.114	68.817	65.812	69.330	69.546	68.467	68.898	63.812	71.538	62.955	59.657	59.871	67.238	66.245	65.086	64.756	65.517	64.103	63.830	62.150
237_Aegilops_tauschii_tauschii	49.470	51.230	57.870	49.895	49.791	51.255	51.046	42.883	58.642	59.115	52.110	56.818	56.612	59.878	56.729	56.187	53.144	59.269	56.584	55.838	56.846	57.347	57.407	57.377	54.527	54.167	71.212	70.474	66.022	69.114	68.817	66.453	69.762	70.194	69.330	69.330	64.454	73.462	63.812	59.871	60.086	68.308	67.300	66.164	65.605	66.595	65.598	65.319	64.019
194_Oryza_brachyantha_ZOG1_b	44.170	42.710	46.651	43.158	43.158	44.000	43.789	37.750	50.103	49.344	44.609	47.412	48.660	48.943	46.804	48.276	49.476	47.781	48.049	44.557	48.043	48.770	50.000	49.080	47.951	47.500	60.730	60.470	56.503	60.171	60.128	57.325	59.957	59.957	60.171	60.171	55.202	57.795	54.565	53.913	54.130	59.701	59.197	59.615	59.322	59.615	58.686	58.439	56.613
128_Oryza_brachyantha_ZOG1_c	45.645	47.773	53.318	46.584	46.392	46.392	46.186	39.502	52.333	54.381	46.458	50.511	50.920	54.491	51.125	50.704	47.485	53.766	51.943	50.630	51.709	51.710	53.144	52.929	51.633	51.440	65.106	65.254	60.593	63.617	63.347	61.684	64.894	63.830	63.830	64.894	60.421	68.914	59.158	57.749	57.962	61.734	60.707	62.712	61.875	62.924	60.593	60.549	60.093
192_Oryza_sativa_Japonica_ZOG_	47.368	49.087	55.172	46.570	46.473	47.510	47.303	40.608	54.286	55.181	50.418	53.292	52.664	56.325	52.361	53.131	50.303	55.352	53.593	51.899	53.961	53.753	54.898	54.268	53.484	53.416	67.804	67.728	64.407	67.660	67.373	64.557	67.021	65.957	65.532	65.745	60.632	68.539	60.211	58.599	59.023	63.425	62.500	63.559	62.630	63.559	61.653	61.603	61.021
191_Oryza_sativa_Japonica_ZOG1	45.614	48.884	55.632	47.401	47.303	47.718	47.510	41.145	55.102	56.995	50.418	53.909	53.279	58.434	54.620	53.535	50.505	55.352	55.236	53.165	54.573	55.375	56.735	55.894	54.508	54.865	69.296	69.427	64.195	67.021	66.737	64.979	67.660	67.660	67.234	68.085	61.053	71.536	60.421	58.174	58.599	63.636	62.708	64.407	63.674	64.619	62.712	62.658	61.949
25_Oryza_sativa_Indica_Group_O	45.965	48.884	55.632	47.401	47.303	47.925	47.718	40.966	54.898	56.995	50.628	54.115	53.484	58.133	54.415	53.737	50.707	55.614	55.031	53.165	54.777	55.172	56.531	55.691	54.303	54.658	69.510	69.639	64.407	67.234	66.949	65.190	67.872	67.872	67.447	68.298	61.263	71.536	60.632	58.386	58.811	63.848	62.917	64.619	63.883	64.831	62.500	62.447	61.717
111_Brachypodium_distachyon_ZO	43.158	43.564	49.886	47.817	46.653	48.073	48.178	44.956	61.089	61.240	50.418	53.183	53.799	58.559	54.321	55.758	52.727	56.995	56.352	53.652	56.410	55.534	57.724	57.201	56.148	55.785	60.256	60.000	55.957	59.402	59.149	55.391	58.547	58.120	58.120	58.974	55.603	62.782	55.814	54.894	55.106	60.510	58.607	58.085	56.442	58.298	60.085	59.831	57.407
239_Aegilops_tauschii_tauschii	44.718	47.216	51.147	49.045	49.045	49.894	50.106	47.263	64.315	62.953	49.894	53.249	53.878	60.121	54.470	55.328	52.254	56.883	57.113	53.535	55.412	56.173	57.613	57.055	55.280	54.678	60.256	60.638	58.120	61.111	61.111	57.479	60.470	60.256	59.829	60.256	58.475	65.789	57.415	55.532	55.745	60.722	60.722	59.362	59.787	59.787	58.811	58.811	56.250
114_Brachypodium_distachyon_ZO	43.945	45.674	51.474	49.689	49.587	50.620	50.413	42.883	58.502	58.824	48.745	53.579	52.761	74.251	54.397	54.819	51.807	55.784	55.397	53.250	55.661	56.048	56.707	56.768	55.601	55.144	62.500	62.447	57.806	61.653	61.392	59.958	61.229	61.864	61.441	61.864	58.700	65.660	57.023	55.063	55.274	61.684	60.788	60.338	59.459	60.338	58.316	58.071	56.422
9_Hordeum_vulgare_vulgare_ZOG	43.056	46.573	51.818	48.133	48.033	49.482	49.275	41.176	57.201	58.205	50.105	53.893	53.484	81.982	54.098	55.332	52.314	57.623	55.828	53.885	55.977	56.162	57.637	56.680	56.327	55.785	62.420	61.945	56.660	60.085	59.831	59.244	60.934	61.146	59.873	60.722	57.773	65.660	56.933	54.123	54.334	60.338	59.459	58.140	57.708	58.562	57.806	57.563	55.862
20_Hordeum_vulgare_vulgare_c	43.056	46.774	52.045	48.133	48.033	49.482	49.275	41.355	57.404	58.462	50.105	53.893	53.484	82.883	53.893	55.131	52.113	57.623	55.624	53.634	55.774	55.960	57.434	56.275	56.122	55.579	62.420	61.945	56.448	59.873	59.619	59.664	60.722	61.359	60.297	60.934	57.983	66.038	57.143	54.123	54.334	60.127	59.252	58.562	57.708	58.562	57.806	57.563	55.862
35_Triticum_urartu	41.319	43.548	48.182	45.643	45.549	47.205	46.998	39.929	55.172	56.186	47.170	52.049	51.025	81.982	51.434	52.918	53.623	55.814	53.988	50.125	53.132	53.939	55.601	54.251	54.490	53.719	59.660	58.985	55.391	58.811	58.562	57.143	58.599	59.023	58.599	58.811	54.412	61.132	53.571	51.907	52.119	57.595	56.757	55.603	54.792	55.603	56.329	56.092	54.253
11_Triticum_aestivum_ZOG2a	40.625	45.283	50.831	47.300	47.198	49.569	49.353	42.251	56.962	57.951	49.782	54.797	53.518	87.087	53.092	55.230	52.092	57.065	54.894	52.895	55.266	56.092	57.415	56.211	56.263	55.484	62.389	61.674	57.930	61.504	61.233	59.300	61.062	61.283	61.062	61.283	55.799	65.854	55.142	53.304	53.744	59.780	58.874	57.709	56.833	57.709	58.370	58.114	56.145
10_Triticum_aestivum_ZOG1	40.972	44.758	50.000	47.925	47.826	49.275	49.068	41.711	57.606	58.718	49.686	53.689	53.074	85.285	53.893	54.930	52.113	58.140	55.828	53.383	55.571	55.758	57.230	56.275	55.306	55.165	61.359	60.465	56.660	60.085	59.831	57.773	59.236	60.510	59.448	59.660	55.672	64.528	54.832	53.066	53.277	59.494	58.628	56.871	56.042	56.871	56.962	56.723	54.943
240_Aegilops_tauschii_tauschii	40.278	44.960	50.000	48.340	48.240	49.482	49.275	41.176	56.998	58.974	50.314	53.689	52.869	87.387	53.689	54.930	52.113	58.140	56.442	53.634	55.774	55.758	57.637	56.680	56.735	55.785	61.571	60.888	57.082	60.297	60.254	59.034	60.297	60.934	59.873	60.297	55.882	65.283	55.042	53.066	53.277	59.705	58.836	57.082	56.250	57.082	57.595	57.563	55.632
127_Oryza_brachyantha_ZOG1_a	44.912	46.748	52.294	49.476	49.372	50.209	50.000	42.806	61.066	61.039	51.899	55.372	56.198	68.278	55.464	55.668	52.834	59.221	58.522	55.556	56.934	57.201	57.873	57.520	57.906	57.350	63.169	62.260	57.996	62.099	61.834	59.322	61.456	61.670	61.884	62.527	57.839	64.906	57.203	54.894	55.106	62.633	61.715	59.915	59.454	60.341	59.023	58.774	56.713
190_Oryza_sativa_Japonica_ZOG_	43.662	47.658	54.023	48.739	48.637	49.895	49.686	44.865	61.807	61.719	50.740	54.959	55.579	67.273	54.959	56.187	52.941	58.073	57.407	54.684	57.051	56.911	57.377	57.230	56.584	56.017	61.242	60.768	58.209	61.456	61.194	58.263	60.385	60.814	60.600	61.670	58.686	67.547	57.415	55.532	55.745	62.208	61.297	60.128	59.244	60.128	59.023	58.774	56.944
27_Oryza_sativa_OsI_16942	43.310	47.454	53.793	48.529	48.428	49.686	49.476	44.685	61.396	61.719	50.740	54.959	55.579	66.970	54.752	56.187	52.941	58.073	57.202	54.684	57.051	56.707	57.172	57.026	56.379	55.809	61.028	60.554	58.209	61.456	61.194	58.263	60.385	60.814	60.600	61.670	58.475	67.547	57.203	55.319	55.532	61.996	61.088	59.915	59.034	59.915	58.811	58.562	56.713
189_Oryza_sativa_Japonica_ZOG1	44.014	47.862	54.483	48.950	48.847	50.314	50.105	44.324	61.396	61.198	51.586	56.198	56.405	67.273	55.785	56.998	53.753	58.073	58.436	54.937	57.256	57.317	57.992	58.045	56.996	56.846	62.099	61.620	58.849	62.313	62.047	59.110	61.242	61.670	61.884	62.313	59.322	67.925	58.263	55.745	55.957	62.845	61.925	60.981	60.084	60.981	59.448	59.197	57.407
32_Oryza_sativa_Indica_Group_O	44.014	47.862	54.483	48.950	48.847	50.314	50.105	44.324	61.396	61.198	51.586	56.198	56.405	67.576	55.785	56.998	53.753	58.333	58.642	54.937	57.256	57.317	57.992	58.045	56.996	56.846	62.099	61.620	58.849	62.313	62.047	59.110	61.242	61.670	61.884	62.313	59.322	67.925	58.263	55.745	55.957	62.845	61.925	60.981	60.084	60.981	59.448	59.197	57.407
26_Oryza_sativa	43.662	47.658	54.483	48.739	48.637	50.105	49.895	44.324	61.191	60.938	51.797	56.405	56.612	67.273	55.785	56.795	53.550	58.073	58.436	54.684	57.051	57.114	57.787	57.841	56.790	56.639	61.884	61.407	58.635	62.099	61.834	58.898	61.242	61.456	61.670	62.099	59.110	67.925	58.051	55.532	55.745	62.633	61.715	60.768	59.874	60.768	59.236	58.985	57.176
88_Sorghum_bicolor_ZOG_a	43.860	45.436	52.403	48.125	48.025	49.064	48.857	44.265	61.963	62.016	49.895	55.464	54.433	66.366	55.144	56.970	53.939	57.772	57.992	55.416	57.635	57.085	58.487	57.201	56.557	55.785	63.462	63.191	59.062	62.099	61.834	58.985	61.884	62.955	61.884	62.527	58.263	65.660	57.839	55.864	56.077	62.979	62.055	59.488	58.613	59.488	59.236	58.985	56.713
101_Sorghum_bicolor_ZOG_b	43.860	45.161	52.403	48.125	47.934	48.760	48.554	44.029	61.585	62.016	49.895	55.236	54.209	66.366	55.144	56.970	53.939	57.772	57.992	55.416	57.635	56.740	58.487	57.201	56.557	55.785	63.462	63.191	59.062	62.099	61.834	58.985	61.884	62.955	61.884	62.527	58.263	65.660	57.839	55.864	56.077	62.979	61.667	59.488	58.455	59.488	59.236	58.985	56.713
138_Zea_mays_ZOG2	42.456	44.106	50.229	46.973	46.875	47.500	47.292	43.447	60.451	58.808	50.210	55.901	55.165	65.663	55.464	55.870	53.036	57.662	58.522	55.303	57.752	57.114	57.407	56.531	57.084	56.639	62.581	62.527	58.120	61.159	60.897	57.203	60.300	60.515	60.300	60.944	56.383	63.498	55.532	53.632	53.846	61.834	60.924	58.887	58.228	59.101	58.811	58.562	56.250
Zm00008a006576_Org_ZmaysPH207_	42.958	45.267	50.801	48.203	48.203	48.837	48.626	43.636	61.538	59.585	50.633	56.813	55.975	65.361	56.965	56.967	54.098	58.442	59.175	56.675	58.570	58.436	58.111	57.669	57.764	56.757	62.741	62.473	58.333	61.111	61.028	58.333	60.684	60.600	60.470	61.325	56.992	63.910	55.839	53.928	54.043	62.420	62.420	59.149	59.362	59.275	58.174	58.174	55.658
GRMZM2G168474_Org_Zmays_peptid	42.456	44.332	50.457	47.599	47.500	48.542	48.333	43.627	61.270	60.363	50.000	55.785	55.372	65.964	56.495	56.883	54.049	58.701	59.343	56.675	57.597	58.012	58.163	57.724	57.700	56.729	62.741	62.473	58.298	61.325	61.194	57.717	60.684	60.600	60.470	61.325	56.448	63.534	55.720	53.715	54.043	62.420	61.506	58.936	58.281	59.275	58.174	57.928	55.427
1_Zea_mays_ZOG	42.606	45.155	50.688	48.203	48.203	49.260	49.049	44.182	62.162	60.363	50.211	56.394	55.975	65.964	56.965	57.377	54.508	58.701	59.588	56.818	58.895	58.848	58.522	58.078	58.178	56.965	62.741	62.473	58.672	61.456	61.456	58.458	60.814	60.600	60.600	61.456	56.688	63.774	55.839	53.830	54.043	62.420	62.420	59.062	59.275	59.275	58.174	58.174	55.556
56_Zea_mays_ZOG1	42.456	44.512	50.688	47.599	47.500	48.542	48.333	43.627	61.270	60.363	50.000	55.785	55.372	65.964	56.495	56.883	54.049	58.701	59.343	56.818	58.775	58.012	58.163	57.724	57.700	56.729	62.741	62.473	58.422	61.456	61.194	57.839	60.814	60.600	60.600	61.456	56.568	63.774	55.720	53.830	54.043	62.420	61.506	59.062	58.403	59.275	58.174	57.928	55.556
80_Panicum_hallii_PAHAL_G01889	43.509	45.935	52.752	50.209	50.104	50.522	50.313	45.144	62.090	62.694	49.789	54.339	53.306	66.465	55.876	55.668	52.632	58.182	57.906	56.061	58.570	56.998	58.487	57.520	56.263	56.108	63.597	63.113	59.062	62.099	61.834	58.898	61.028	61.884	61.456	62.099	57.839	66.038	56.992	55.106	55.319	63.057	62.134	60.768	59.664	60.554	59.873	59.619	57.639
266_Setaria_italica_ZOG1	43.860	45.732	52.752	50.209	50.104	50.731	50.522	43.705	62.090	61.658	50.422	55.372	54.545	67.069	56.701	56.073	53.239	58.182	58.932	56.818	58.979	57.404	59.016	58.248	56.674	55.694	64.316	63.617	58.386	61.407	61.146	58.861	61.407	62.900	60.768	62.260	58.351	65.789	57.505	54.565	54.777	62.924	62.004	60.851	59.958	60.851	58.774	58.526	56.221
Solyc05g012670.1_Org_Slycopers	21.034	23.848	25.618	29.713	29.713	31.211	31.211	21.555	27.163	27.960	28.041	26.978	27.071	24.340	25.558	26.157	24.547	25.641	25.051	26.303	26.695	27.439	26.939	27.181	26.016	26.042	26.653	27.010	26.639	27.984	28.131	27.551	28.189	28.247	27.778	27.572	28.163	36.531	28.221	26.240	26.501	27.721	27.439	28.395	28.310	28.454	26.230	26.122	24.889
Solyc10g079950.1_Org_Slycopers	22.569	25.281	28.668	36.253	35.317	35.317	35.050	23.397	31.496	33.838	31.352	29.317	29.800	26.316	31.781	31.600	29.600	30.256	30.364	29.777	30.324	31.569	31.984	31.919	31.515	31.893	32.438	31.753	31.762	33.745	33.470	32.041	33.539	32.577	32.716	32.716	32.449	39.706	31.902	30.642	30.498	32.099	30.891	32.099	29.791	31.959	29.979	29.857	29.399
Solyc10g079340.1_Org_Slycopers	18.571	26.426	30.248	34.631	33.797	33.996	33.730	23.993	30.966	33.501	29.752	28.831	28.974	22.419	29.615	28.257	26.453	31.969	28.776	30.617	28.567	29.550	29.878	31.111	29.268	29.522	30.435	29.691	31.263	32.231	31.959	31.148	32.851	32.505	31.818	32.438	30.943	42.279	29.774	28.898	29.167	30.579	29.563	31.612	29.087	31.470	28.189	28.074	27.455
Solyc12g009930.1_Org_Slycopers	14.777	21.443	22.819	30.328	30.328	32.033	32.033	20.035	25.151	24.685	25.309	25.101	24.798	20.640	24.848	24.600	22.600	22.901	23.589	23.892	25.132	26.061	26.327	25.553	24.597	24.793	26.392	26.337	26.585	27.310	27.049	25.767	26.694	26.132	26.078	26.489	25.918	32.714	26.380	23.967	23.602	26.489	26.327	27.105	26.939	26.955	24.540	24.440	23.282
Solyc12g009910.1_Org_Slycopers	18.861	23.992	25.688	32.988	32.649	33.745	33.745	21.925	28.398	29.534	27.731	27.572	27.254	24.169	27.178	26.380	23.926	27.177	27.386	28.061	28.126	27.607	28.571	27.686	26.915	28.025	28.270	28.632	29.079	29.832	29.560	27.917	29.622	28.632	28.571	28.992	29.106	35.294	29.079	28.266	27.897	27.883	27.664	29.350	28.689	28.992	28.512	28.392	28.246
Solyc12g009940.1_Org_Slycopers	19.512	23.960	26.517	34.012	33.669	34.343	34.343	22.242	28.287	29.471	28.131	27.218	27.711	23.099	29.006	26.600	24.400	27.436	27.642	28.288	27.502	27.146	27.273	27.218	27.383	28.008	27.686	28.189	29.303	30.247	29.979	27.755	29.630	28.247	29.012	29.218	29.184	36.630	29.039	27.122	26.763	28.601	28.169	29.835	28.974	29.485	28.689	28.571	28.667
Solyc00g050130.1_Org_Slycopers	15.878	22.549	24.724	30.862	30.739	32.000	32.000	21.416	27.505	28.465	29.352	27.183	27.976	22.286	27.545	25.494	23.518	26.582	26.305	24.634	25.978	26.786	27.823	27.291	25.948	26.423	26.939	27.699	27.236	28.367	28.310	25.859	27.347	26.585	26.939	27.143	26.316	34.191	26.572	25.000	24.846	26.884	26.453	27.495	26.854	27.347	27.088	26.978	25.828
Solyc06g062290.1_Org_Slycopers	18.305	23.782	26.549	32.530	32.143	32.406	32.406	22.337	28.125	29.032	29.412	26.984	27.579	24.069	28.400	26.535	24.356	27.665	27.565	26.161	27.427	28.008	28.514	28.543	27.600	27.699	28.425	29.184	28.455	29.388	29.328	27.328	28.776	28.221	28.367	28.163	28.138	36.996	28.195	26.639	26.489	28.106	27.833	28.513	27.833	28.571	27.551	27.439	26.327
Solyc06g062330.1_Org_Slycopers	21.930	33.540	33.230	37.813	37.813	39.185	39.185	33.438	34.268	34.891	34.169	33.333	33.019	30.769	32.188	31.269	28.173	31.464	32.710	31.173	32.434	33.540	33.230	33.540	32.609	33.123	33.750	33.125	34.891	34.891	35.000	33.438	35.514	34.063	33.956	33.956	32.716	36.594	33.127	31.034	31.132	33.230	33.230	33.230	32.919	33.022	33.540	33.540	33.437
296_Cucumis_sativus_ZOGb	22.896	26.494	28.228	37.952	37.952	38.153	37.952	24.433	33.002	30.976	30.060	31.213	31.746	28.969	30.815	31.041	29.077	29.950	30.952	28.708	30.455	32.207	31.089	32.016	31.089	30.924	32.996	33.266	32.389	34.008	34.008	32.114	33.603	33.603	34.008	33.198	32.186	39.552	31.579	31.301	31.301	33.468	33.468	32.389	32.389	32.389	31.590	31.590	29.654
295_Cucumis_sativus_ZOGa	27.393	29.167	31.878	37.328	36.782	38.123	37.859	26.307	34.417	34.793	30.632	31.589	31.202	30.556	33.398	32.115	30.192	30.864	32.290	31.415	32.616	32.765	33.528	34.047	33.268	32.475	33.602	34.269	32.665	34.205	34.068	33.200	34.608	35.010	34.608	33.602	34.538	40.520	35.141	33.198	33.198	34.870	33.656	34.809	33.398	34.809	32.400	32.271	31.020
Ciclev10005382m.g_Org_Cclement	24.242	26.933	28.367	32.520	32.520	33.875	33.604	20.000	28.800	27.152	27.568	27.926	29.178	28.746	26.596	28.010	25.459	26.936	27.321	27.331	27.105	27.128	27.056	26.913	27.249	26.075	28.338	28.997	28.610	29.973	29.973	30.055	28.883	30.245	29.155	29.155	29.730	36.782	28.649	25.753	25.205	30.081	30.081	28.883	28.883	28.883	27.913	27.913	27.762
GSVIVG01033243001_Org_Vvinifer	29.286	21.985	27.948	34.980	34.297	35.260	35.000	23.769	31.407	30.221	28.486	28.599	28.738	34.431	29.470	30.174	28.433	28.109	30.512	28.297	31.196	30.476	29.862	30.333	30.920	30.616	31.388	31.463	31.800	33.333	33.267	31.014	32.731	32.998	32.530	32.129	31.213	32.534	31.400	29.779	29.637	32.200	31.274	30.461	27.194	30.321	31.200	31.275	29.221
Solyc10g079330.1_Org_Slycopers	27.719	29.175	31.982	38.337	38.337	38.540	38.540	25.532	34.545	33.504	31.365	32.454	32.657	29.446	33.806	33.066	31.463	31.865	33.131	32.918	33.415	33.602	33.199	34.608	33.803	33.943	33.058	33.402	33.265	35.258	34.979	33.676	35.052	34.917	34.639	34.639	35.306	39.855	34.702	34.591	34.454	34.908	34.898	34.774	34.560	34.639	34.016	33.878	32.739
294_Amaranthus_hypochondriacus	25.260	29.150	31.637	38.115	38.115	38.730	38.730	26.418	33.737	32.754	33.265	32.863	33.199	28.977	33.468	33.267	31.474	32.331	33.199	31.477	33.282	34.677	34.809	35.070	34.137	34.146	32.854	33.333	34.086	35.113	35.113	33.060	34.702	34.497	32.854	33.265	35.113	42.751	35.318	32.438	32.645	35.246	35.246	34.568	34.568	34.568	31.224	31.224	29.476
253_Chenopodium_quinoa_ZOG_d	28.374	30.223	32.215	40.862	40.862	41.478	41.478	28.064	34.818	32.161	32.720	33.939	33.871	31.429	33.737	35.000	33.800	31.218	33.737	31.863	33.817	36.235	36.162	36.217	35.484	33.878	34.362	35.041	35.391	36.626	36.626	35.391	36.831	37.449	36.420	36.214	36.420	41.791	36.420	34.990	34.990	36.345	36.345	35.876	35.876	35.876	33.742	33.742	30.905
254_Chenopodium_quinoa_ZOG_c	28.720	30.223	32.215	41.068	41.068	41.684	41.684	28.242	35.020	32.161	32.515	34.141	34.073	31.429	33.939	35.200	34.000	31.218	33.939	31.863	34.018	36.437	36.364	36.419	35.685	34.082	34.568	35.041	35.597	36.831	36.831	35.391	37.037	37.654	36.626	36.420	36.626	41.791	36.626	35.197	35.197	36.550	36.550	36.082	36.082	36.082	33.947	33.947	30.905
Solyc07g006800.1_Org_Slycopers	25.952	29.600	32.360	40.452	40.452	39.836	39.836	26.110	33.400	31.980	33.471	32.727	32.998	29.032	32.996	30.616	29.026	29.744	31.643	29.630	31.345	31.325	31.111	31.928	30.847	31.481	34.583	35.062	35.331	36.929	36.853	34.774	36.722	36.383	35.270	35.477	35.597	41.111	35.258	33.958	33.403	35.404	34.969	35.270	35.246	35.135	33.471	33.333	31.839
292_Amaranthus_hypochondriacus	27.491	28.627	32.735	38.337	37.649	37.849	37.849	24.567	34.843	32.663	34.827	33.797	34.524	32.174	36.546	32.742	30.966	33.588	34.809	33.415	34.344	34.766	34.930	36.382	34.400	34.553	36.495	35.934	36.550	38.351	38.193	36.401	38.557	37.113	36.082	36.907	36.345	43.123	36.550	33.817	33.610	36.831	35.729	36.364	35.671	36.364	33.402	33.265	32.517
274_Amborella_trichopoda_cisZO	24.823	27.345	30.752	36.327	35.815	35.010	35.211	25.874	34.263	33.679	31.967	30.862	30.339	29.825	33.065	32.136	29.940	33.420	32.056	32.323	33.147	32.869	33.671	33.333	33.400	32.854	30.785	31.340	30.738	32.510	32.444	31.084	32.305	32.371	31.687	32.716	31.365	38.148	32.245	31.950	32.017	32.033	31.200	31.211	31.000	31.481	32.444	32.311	31.473
275_Amborella_trichopoda_cisZO	21.933	21.803	23.583	29.574	29.574	29.787	29.787	18.282	26.205	26.463	25.847	24.421	24.738	20.721	26.050	26.141	24.689	28.462	26.875	27.792	27.430	27.579	27.311	27.406	27.349	27.273	22.863	23.667	23.028	23.830	23.881	23.028	24.043	24.307	24.255	24.043	23.779	26.471	22.979	23.718	23.769	24.520	24.520	24.947	24.733	24.786	23.567	23.567	23.991
277_Amborella_trichopoda_cisZO	19.087	24.508	24.726	29.399	29.399	28.285	28.285	20.650	26.316	26.185	27.617	27.193	27.729	25.658	27.352	27.371	26.247	27.820	27.115	28.502	27.782	28.166	29.139	28.043	27.273	27.594	26.116	26.503	25.778	27.778	27.840	27.556	27.778	27.617	28.000	28.000	25.111	29.032	25.167	25.397	25.455	26.339	26.339	27.679	27.455	27.517	26.549	26.549	26.490
276_Amborella_trichopoda_cisZO	26.690	26.755	30.822	38.037	37.500	37.302	37.426	25.739	34.455	34.615	32.444	33.065	33.133	30.499	34.888	33.066	31.463	33.938	34.077	33.250	34.091	34.578	35.772	36.308	35.152	34.433	32.225	32.780	32.371	34.369	34.298	31.687	33.333	34.025	32.712	33.126	32.784	37.037	33.058	32.359	32.427	31.950	30.677	32.780	30.518	32.640	31.198	31.276	30.337
5evm.TU.supercontig_182.5_Org_	17.647	25.697	29.797	36.401	35.815	35.815	35.614	21.951	29.644	31.392	28.601	28.942	29.341	25.073	29.234	29.563	27.579	30.256	28.283	30.617	29.801	30.040	29.293	30.522	29.317	29.796	28.157	29.485	31.809	31.612	31.340	29.448	31.198	30.435	30.372	30.785	30.041	40.520	29.485	27.801	27.651	29.691	28.858	29.132	28.715	28.986	29.218	29.098	31.096
87_Apostasia_shenzhenica_ZOG2	29.123	31.299	35.955	41.010	40.557	40.755	40.755	29.483	38.039	37.343	36.049	37.525	37.773	36.522	38.833	39.208	36.832	38.520	38.632	38.025	40.042	40.514	39.718	41.449	40.681	40.612	38.477	39.344	39.388	41.393	41.224	37.602	39.754	39.139	39.754	39.139	37.423	44.161	37.628	37.732	37.320	39.754	38.645	39.014	38.723	39.220	39.715	39.554	38.137
47_Zostera_marina	31.690	30.832	33.554	41.393	41.393	41.803	41.803	27.224	37.805	35.149	33.878	37.500	37.705	34.659	36.660	35.758	33.535	34.673	37.805	33.820	36.925	37.247	36.895	37.827	36.382	36.327	35.876	36.345	35.670	37.320	37.320	35.950	36.701	36.495	36.495	35.258	36.961	40.000	36.961	34.845	35.052	36.961	36.961	36.626	36.626	36.626	34.362	34.362	33.407
141_Phoenix_dactylifera_ZOG_b	37.847	35.628	39.729	53.579	53.579	54.806	54.601	32.389	43.030	41.058	41.309	43.293	43.522	43.440	42.799	43.487	41.082	41.902	42.915	40.943	43.631	45.325	44.625	45.749	44.848	44.672	45.135	45.361	44.148	46.598	46.612	42.094	44.742	42.887	43.711	43.711	43.326	49.254	44.148	42.236	42.029	44.764	44.581	44.330	44.148	44.330	44.672	44.694	42.634
162_Elaeis_guineensis_ZOG	36.806	34.990	40.181	52.333	51.807	53.012	52.811	31.533	42.460	40.554	41.718	43.287	43.912	41.983	43.030	42.744	40.557	41.902	43.117	40.199	43.026	44.511	44.737	45.657	44.266	44.467	44.513	44.948	44.148	46.804	46.612	42.449	45.155	44.330	44.536	44.330	43.943	49.627	44.353	42.650	42.443	44.764	43.775	44.536	43.548	44.536	43.852	43.673	41.964
Aqcoe1G034600_Org_Acoerulea_pe	30.104	31.225	34.086	43.763	43.058	43.461	43.461	28.571	38.538	39.241	36.907	35.400	36.200	37.427	36.364	36.727	34.930	36.247	36.992	35.891	37.254	37.177	39.024	38.788	37.172	37.577	38.382	39.050	37.732	40.373	40.289	37.988	39.959	39.419	39.337	39.752	37.938	44.569	37.603	38.174	38.254	38.557	37.675	40.580	39.839	40.456	37.243	37.090	36.242
84_Aquilegia_coerulea_a	29.348	32.218	34.240	44.043	44.043	44.043	44.043	28.702	39.040	39.086	36.170	35.774	36.402	37.015	35.774	36.722	34.855	36.082	36.688	35.572	36.752	37.815	38.445	38.413	37.238	37.288	38.166	38.641	37.100	39.872	39.872	38.248	39.446	39.019	38.806	39.232	37.660	44.151	37.447	37.607	37.821	38.347	38.347	40.085	40.085	40.085	36.786	36.786	35.955
Aqcoe1G034400_Org_Acoerulea_pe	33.218	32.460	35.440	43.737	43.737	44.148	43.943	29.078	39.718	37.215	37.113	38.384	38.788	38.012	36.162	36.527	35.329	35.733	36.842	35.891	37.708	38.788	39.676	39.235	38.028	37.423	39.212	40.083	38.351	40.580	40.289	38.066	40.787	39.419	40.166	39.959	40.412	44.569	39.876	39.004	39.085	40.000	39.673	41.822	41.478	41.701	36.831	36.680	36.018
83_Aquilegia_coerulea_b	29.474	31.006	33.636	42.380	42.380	42.380	42.171	27.158	37.910	34.439	35.908	36.550	36.756	35.191	34.631	34.483	33.063	32.732	34.969	32.668	35.318	36.550	37.782	37.143	35.992	35.611	37.370	38.046	36.743	38.622	38.622	36.611	38.622	37.161	37.996	38.205	37.917	41.887	37.917	36.611	36.820	37.967	37.967	39.457	39.457	39.457	34.576	34.576	33.258
73_Macleaya_cordata_b	31.408	32.365	34.375	42.050	42.259	43.096	42.887	26.268	35.685	35.500	35.282	36.192	35.983	36.950	35.625	36.831	34.979	36.294	36.722	37.010	36.992	37.474	37.113	37.037	36.853	35.699	36.421	36.268	34.947	37.263	37.263	36.842	37.895	37.053	36.842	37.263	37.605	41.392	36.555	36.229	36.653	38.025	38.025	37.895	37.895	37.895	36.192	36.192	35.982
74_Macleaya_cordata_a	30.634	32.787	35.268	44.928	44.928	45.756	45.549	27.469	36.961	36.000	36.983	38.430	38.017	36.127	37.526	36.456	34.827	37.913	38.193	36.855	37.635	37.910	38.776	37.882	38.320	36.777	38.205	37.838	36.534	38.622	38.622	37.370	38.622	37.787	37.370	37.996	38.125	42.647	37.917	37.317	37.736	39.917	39.917	39.666	39.666	39.666	37.344	37.344	36.364
279_Spirodela_polyrhiza_cisZOG	37.184	35.597	38.375	47.500	47.500	47.292	47.083	31.892	41.975	39.394	39.419	41.237	40.452	41.108	41.152	41.463	39.431	38.422	41.104	39.259	41.920	42.887	43.326	43.238	42.828	41.286	42.887	43.542	42.589	45.303	45.303	43.933	44.050	42.380	44.050	44.676	42.827	44.689	41.996	40.084	40.084	42.620	42.620	43.333	43.333	43.333	41.286	41.286	39.644
142_Phoenix_dactylifera_ZOG_a	29.231	34.615	36.547	44.181	44.181	44.828	44.612	28.148	40.213	38.095	36.481	37.313	36.943	35.671	39.659	39.789	37.895	40.404	38.478	38.971	38.141	40.385	39.362	41.826	39.831	39.270	39.827	40.605	39.525	41.469	41.469	39.394	39.525	39.093	39.741	38.877	39.009	45.818	39.224	36.797	37.013	41.379	41.379	40.173	40.173	40.173	38.065	38.065	37.832
146_Musa_acuminata_malaccensis	30.662	33.063	35.991	43.149	43.149	43.763	43.558	30.088	39.394	39.796	37.910	39.676	39.718	37.791	40.162	38.400	36.400	39.433	38.866	39.900	40.164	41.582	41.176	41.903	39.718	39.630	41.286	41.822	39.794	41.822	41.649	39.014	41.615	40.580	41.822	41.615	39.588	46.468	39.381	37.759	37.967	40.496	40.286	41.201	40.984	41.201	38.351	38.193	36.854
GSMUA_Achr1G03370_001_Org_Macu	30.357	32.932	36.842	41.529	40.937	42.566	42.363	28.191	38.956	39.796	37.344	37.882	36.917	36.310	40.574	39.437	37.223	43.490	40.741	42.000	40.854	40.964	40.816	41.752	41.633	41.754	39.496	39.749	38.622	40.795	40.501	38.382	40.377	38.574	39.540	39.331	38.542	46.442	38.831	36.632	36.709	39.792	38.742	39.958	38.900	39.832	38.877	38.716	38.009
145_Musa_acuminata_malaccensis	31.250	35.248	39.955	45.621	44.980	46.185	45.984	30.366	42.063	41.414	39.877	41.483	40.519	41.399	44.332	42.744	40.755	44.643	43.636	43.457	44.259	44.356	44.266	44.779	44.869	44.559	43.064	43.388	41.975	44.215	44.033	41.598	43.595	42.149	42.975	42.769	41.770	48.897	41.975	39.337	39.545	43.093	41.968	42.975	41.851	42.975	43.416	43.238	42.825
221_Musa_acuminata_malaccensis	30.634	34.930	39.180	44.353	43.725	44.534	44.332	29.877	41.118	40.816	38.763	40.404	39.638	40.118	43.673	41.884	39.880	43.814	43.177	42.643	43.605	43.513	43.408	43.927	44.016	43.685	42.171	42.500	41.079	43.333	43.154	40.702	42.708	41.250	42.292	42.083	41.031	48.897	41.031	39.241	39.451	42.029	40.927	41.909	40.808	41.909	42.739	42.562	42.081
307_Trifolium_pratense_ZOGb	26.280	28.816	33.661	39.626	38.234	38.366	38.709	26.775	35.872	35.886	32.583	32.678	33.113	32.565	33.037	31.454	29.506	31.896	32.965	30.471	32.857	32.420	32.817	33.622	32.526	32.960	34.756	35.273	33.479	35.657	35.497	34.076	34.982	35.432	35.207	34.756	36.251	43.192	35.352	33.180	33.405	36.394	34.749	35.963	33.754	35.963	32.957	32.810	31.528
308_Medicago_truncatula_ZOGa	27.645	29.524	33.333	38.586	37.354	37.282	37.403	27.055	36.557	36.272	32.520	32.475	32.475	31.988	33.000	31.953	29.980	31.726	33.333	31.358	33.682	33.013	33.800	34.731	33.134	33.333	34.560	35.642	33.401	35.174	35.031	34.146	35.992	35.174	35.378	35.174	36.327	41.791	36.122	34.560	34.356	36.253	34.951	37.295	35.397	37.295	33.266	33.131	31.788
309_Medicago_truncatula_ZOGb	27.645	29.845	33.333	38.586	37.721	37.647	37.647	27.101	36.434	36.272	32.520	32.475	32.475	31.988	33.000	31.953	29.980	31.726	33.333	31.358	33.682	33.398	33.800	34.731	33.134	33.333	34.560	35.642	33.401	35.174	35.031	34.146	35.992	35.174	35.378	35.174	36.327	41.791	36.122	34.560	34.356	36.253	35.029	37.295	35.827	37.295	33.266	33.131	31.788
175_Medicago_truncatula_ZOG_a	27.645	30.315	33.408	38.462	37.924	38.048	38.048	27.478	36.811	36.111	32.383	32.540	32.540	31.988	32.866	31.818	29.842	31.552	33.200	31.188	33.549	33.531	33.667	34.600	33.000	33.198	34.426	35.510	33.265	35.041	34.898	34.012	35.861	35.041	35.246	35.041	36.196	41.573	35.992	34.426	34.221	36.122	35.189	37.166	36.200	37.166	33.130	32.996	31.637
66_Lupinus_angustifolius_Tanji	24.671	28.433	30.989	37.773	37.255	37.573	37.573	26.027	33.656	33.005	30.400	31.384	31.189	31.373	31.299	29.845	28.488	28.784	30.196	29.639	32.300	31.915	32.220	33.333	30.392	30.952	31.992	33.066	32.265	34.004	33.868	32.400	33.602	34.004	33.602	33.400	33.868	39.623	33.667	31.791	31.791	34.068	33.398	34.476	33.792	34.476	31.138	31.014	29.718
310_Lupinus_angustifolius_ZOGa	25.914	28.625	32.009	39.321	38.077	38.196	38.314	25.932	34.034	33.911	30.924	31.507	31.703	31.356	31.621	30.994	29.435	29.426	31.558	30.508	33.282	32.068	33.004	33.531	31.755	32.335	33.535	34.205	33.199	35.152	35.010	33.333	34.545	35.152	34.545	34.141	35.685	40.977	35.484	32.727	32.727	34.809	33.397	35.830	33.843	35.830	32.465	32.335	30.937
311_Lupinus_angustifolius_ZOGb	25.914	29.119	32.009	39.321	38.447	38.566	38.566	25.976	34.100	33.911	30.924	31.507	31.703	31.356	31.621	30.994	29.435	29.426	31.558	30.508	33.282	32.246	33.004	33.531	31.755	32.335	33.535	34.205	33.199	35.152	35.010	33.333	34.545	35.152	34.545	34.141	35.685	40.977	35.484	32.727	32.727	34.809	33.656	35.830	34.436	35.830	32.465	32.335	30.937
65_Lupinus_angustifolius_Tanji	25.914	29.572	32.080	39.200	38.659	38.976	38.976	26.334	34.436	33.747	30.785	31.569	31.765	31.356	31.485	30.859	29.297	29.250	31.423	30.340	33.150	32.359	32.871	33.399	31.621	32.200	33.401	34.073	33.065	35.020	34.879	33.199	34.413	35.020	34.413	34.008	35.556	40.755	35.354	32.591	32.591	34.677	33.792	35.700	34.783	35.700	32.329	32.200	30.786
197_Arachis_duranensis_ZOG_a	30.070	32.854	35.123	41.042	41.042	41.372	41.164	29.242	38.809	36.203	33.264	34.086	34.292	34.493	37.372	33.671	31.846	33.673	35.234	32.921	35.521	36.756	36.680	37.347	36.401	35.537	35.625	36.515	35.908	37.787	37.787	36.611	37.083	37.500	36.458	36.667	38.622	42.803	37.787	35.983	35.983	37.006	37.006	37.866	37.866	37.866	34.917	34.917	33.554
246_Arachis_ipaensis_ZOG	30.070	32.854	35.123	41.042	41.042	41.372	41.164	29.422	38.809	36.203	33.264	34.086	34.292	34.783	37.372	33.874	32.049	33.673	35.234	33.168	35.725	36.756	36.680	37.347	36.401	35.537	35.833	36.722	36.326	38.205	38.205	37.029	37.500	37.917	36.875	37.083	38.622	42.803	37.787	36.192	36.192	37.214	37.214	38.075	38.075	38.075	34.917	34.917	33.554
Glyma.19G136700_Org_Gmax_pepti	19.366	25.532	30.769	34.774	33.663	34.387	34.714	24.343	31.238	35.025	28.778	28.283	28.485	26.549	30.143	28.916	26.908	32.398	30.346	31.931	30.447	29.572	30.691	31.377	30.346	30.849	31.733	32.017	31.590	33.194	32.917	31.470	32.917	32.985	31.875	32.500	33.333	43.233	32.359	31.172	31.237	32.917	31.548	32.845	29.228	32.704	29.400	29.278	28.090
46_Glycine_soja_ZOG_a	26.804	31.746	34.163	40.000	39.437	40.361	40.161	27.320	36.111	35.533	31.828	32.200	32.000	33.721	34.747	32.008	30.219	32.737	34.205	32.754	34.357	33.532	35.152	35.412	34.608	34.694	35.950	36.420	35.670	37.888	37.732	35.729	37.603	37.603	36.364	36.777	37.810	42.803	37.397	35.270	35.270	37.526	36.546	37.137	36.162	37.137	34.426	34.286	32.813
Glyma.03G134500_Org_Gmax_pepti	27.148	31.189	34.459	40.326	39.406	39.526	39.328	27.461	36.133	35.443	32.377	32.735	32.535	34.302	35.282	32.738	30.952	33.673	35.141	33.333	34.821	34.570	36.089	36.546	35.743	35.845	36.082	36.550	35.934	38.144	37.860	36.401	37.449	37.732	36.626	36.831	38.066	43.609	37.320	35.331	35.197	37.449	36.166	37.190	35.714	37.060	34.560	34.420	32.889
52_Glycine_max_a	27.526	32.582	34.615	40.748	40.748	41.286	41.079	28.468	37.705	35.279	32.573	33.402	33.197	34.302	35.451	32.996	31.174	33.504	35.163	33.002	35.042	35.861	36.196	36.660	36.122	35.876	36.175	36.646	36.042	38.125	38.125	36.743	37.422	37.838	36.590	36.798	38.125	43.182	37.500	35.282	35.282	37.552	37.552	37.161	37.161	37.161	34.639	34.639	32.589
45_Glycine_soja_ZOG_b	27.526	32.582	34.615	40.748	40.748	41.286	41.079	28.468	37.705	35.279	32.573	33.402	33.197	34.302	35.451	32.996	31.174	33.504	35.163	33.251	35.246	36.066	36.196	36.864	36.122	35.876	36.175	36.646	36.042	38.125	38.125	36.743	37.422	37.838	36.590	36.798	38.125	43.182	37.500	35.282	35.282	37.552	37.552	37.161	37.161	37.161	34.639	34.639	32.589
Phvul.008G158106_Org_Pvulgaris	28.866	29.446	33.333	38.900	37.647	38.356	38.281	27.586	36.452	35.443	31.762	32.600	32.535	33.430	34.677	31.746	29.762	31.888	34.739	31.852	33.817	33.075	35.152	35.010	34.940	34.694	35.537	36.626	36.961	38.763	38.477	36.401	37.449	36.907	36.420	36.626	37.654	40.977	37.526	35.744	35.611	37.037	35.490	38.430	36.381	38.302	34.765	34.827	33.333
134_Phaseolus_vulgaris_hypot5	27.338	31.458	33.409	38.478	38.478	39.451	39.241	27.971	37.500	35.443	31.435	32.150	31.875	32.641	33.958	31.481	29.424	31.888	34.298	31.683	33.142	33.403	34.583	34.232	34.647	34.244	35.169	36.076	36.441	38.136	38.136	36.730	36.786	36.364	35.729	35.941	36.864	40.755	36.864	35.032	35.032	36.709	36.709	37.792	37.792	37.792	34.172	34.172	33.185
178_Vigna_radiata_radiata_ZOG_	27.046	31.950	33.710	39.789	39.789	39.916	39.706	28.051	37.759	35.025	31.933	33.264	32.780	34.118	34.025	31.967	30.328	32.225	33.745	31.266	33.418	34.304	35.062	34.917	34.917	34.100	34.599	35.504	35.443	37.342	37.342	36.364	35.789	36.421	35.579	35.579	36.498	42.045	37.131	35.729	35.729	36.765	36.765	37.844	37.844	37.844	34.656	34.656	33.259
214_Vigna_angularis_ZOG_d	26.619	31.942	33.937	39.195	39.195	39.323	39.112	27.839	37.370	35.025	32.135	33.054	32.568	33.828	33.612	31.753	30.103	32.481	33.540	31.514	33.211	34.100	34.864	34.719	34.511	33.684	34.395	35.307	35.244	37.155	37.155	36.170	35.593	36.229	35.381	35.381	36.306	42.424	36.943	35.319	35.319	36.364	36.364	37.447	37.447	37.447	34.244	34.244	33.259
67_Lupinus_angustifolius_ZOG_b	24.742	27.723	30.995	37.959	37.349	38.477	38.477	26.049	33.267	31.043	31.828	32.400	32.600	33.430	32.323	32.008	30.020	30.256	30.986	29.602	31.937	33.069	32.323	34.406	31.992	31.837	33.884	34.362	33.951	35.744	35.597	34.908	36.025	35.818	35.818	35.818	34.568	40.755	33.951	31.818	31.818	34.497	33.533	35.744	34.739	35.744	32.582	32.449	31.250
232_Lupinus_angustifolius_ZOG_	26.042	29.039	31.222	38.589	38.589	38.716	38.716	26.439	34.969	31.807	31.884	32.106	32.106	32.267	31.902	31.717	29.293	30.256	31.034	28.856	31.320	33.333	32.245	33.740	31.365	31.687	34.232	34.504	34.025	35.892	35.892	35.417	36.175	35.759	35.343	35.551	34.990	40.755	34.990	32.573	32.573	35.052	35.052	35.892	35.892	35.892	32.510	32.510	31.250
118_Cicer_arietinum_ZOG	26.897	29.159	32.127	40.000	39.087	39.010	39.010	26.125	35.812	33.333	32.649	33.600	34.000	32.945	33.535	32.604	30.616	31.538	32.193	30.597	32.945	32.094	33.333	33.602	32.797	33.469	34.298	34.774	34.568	36.157	36.214	34.908	35.611	35.611	35.197	34.783	36.345	41.353	35.729	33.402	33.608	35.041	33.661	35.258	34.257	35.258	32.992	32.857	31.473
39_Trifolium_subterraneum_b	26.897	29.806	34.010	42.760	41.667	41.794	41.794	27.170	35.205	34.493	34.475	36.062	36.726	33.236	35.794	34.505	32.527	33.918	33.853	31.921	34.466	34.341	34.899	35.412	33.630	34.163	35.550	36.301	36.073	38.073	37.900	36.219	37.011	37.011	36.782	36.552	36.902	44.037	36.674	33.790	34.018	36.735	35.575	36.530	35.153	36.530	34.396	34.240	32.331
40_Trifolium_subterraneum_c	27.241	29.746	32.805	41.429	40.476	40.198	40.198	26.817	35.029	34.097	33.060	34.400	34.400	32.653	34.343	33.201	31.610	31.795	33.400	31.095	33.550	33.464	33.939	34.608	32.998	33.265	34.091	35.185	34.774	36.570	36.420	35.113	37.267	35.818	36.025	35.611	36.345	42.105	36.550	34.639	34.845	35.656	34.646	36.289	35.050	36.289	34.016	33.878	32.143
38_Trifolium_subterraneum_a	26.897	28.998	33.000	43.080	41.991	41.685	41.685	26.679	34.542	32.194	33.333	34.498	35.371	32.362	34.658	33.189	31.236	32.471	32.967	31.389	34.231	33.049	33.554	34.505	33.407	33.036	34.615	34.910	34.234	36.199	36.036	34.831	36.054	35.374	36.054	35.374	36.629	41.964	35.955	33.333	33.784	35.794	34.690	35.586	34.267	35.586	33.933	33.781	31.852
306_Trifolium_pratense_ZOGa	26.207	29.354	32.127	41.020	40.079	39.802	39.802	26.298	35.029	32.824	32.444	33.800	34.000	31.487	33.333	33.002	31.412	31.795	32.998	31.592	33.953	33.464	33.939	34.608	33.602	33.673	34.711	35.391	34.979	36.570	36.420	34.086	36.025	35.818	35.611	35.197	35.729	41.353	35.729	34.362	34.362	36.401	35.363	36.420	35.178	36.420	34.631	34.490	32.589
177_Medicago_truncatula_ZOG_b	27.083	29.470	32.127	41.309	40.519	40.438	40.438	26.042	34.122	33.249	33.060	34.337	34.538	32.551	34.077	33.865	32.072	32.821	33.535	32.338	34.357	34.185	34.343	35.412	34.141	34.221	34.440	35.331	35.537	36.929	36.983	34.021	36.175	35.759	35.343	34.719	36.289	41.729	36.289	32.505	32.712	35.597	34.524	35.818	34.731	35.818	32.922	32.787	31.166
Medtr4g008630_Org_Mtruncatula_	25.517	29.608	32.054	41.837	41.036	41.153	41.153	26.343	34.381	33.588	33.402	34.600	34.200	32.362	33.333	33.002	31.213	32.051	32.193	32.010	33.885	33.399	33.737	34.205	33.400	33.673	34.504	35.391	35.318	36.701	36.626	34.631	35.950	35.611	35.950	35.124	36.066	42.322	35.934	33.745	33.814	35.656	34.585	36.214	35.119	36.082	33.402	33.265	32.071
176_Medicago_truncatula_ZOG_c	25.517	29.842	32.200	41.718	41.082	41.200	41.200	26.481	34.387	33.418	33.265	34.669	34.269	32.362	33.198	32.869	31.076	31.877	32.056	31.671	33.820	33.202	33.603	34.073	33.266	33.538	34.369	35.258	35.052	36.439	36.495	34.362	35.685	35.477	35.685	34.855	35.802	41.887	35.802	33.471	33.678	35.524	34.394	35.950	35.000	35.950	33.265	33.129	31.767
179_Vigna_radiata_radiata_ZOG_	28.276	31.976	34.163	40.083	40.083	40.000	40.000	27.599	37.475	34.184	34.433	34.216	34.012	32.849	34.012	33.199	31.388	32.905	32.929	33.167	34.426	35.845	35.294	36.842	33.266	33.470	35.124	35.802	35.744	37.603	37.603	35.892	37.190	36.364	35.950	35.744	36.420	43.396	36.420	33.196	33.196	36.475	36.475	35.464	35.464	35.464	32.787	32.787	31.027
210_Vigna_angularis_ZOG_e	27.835	31.028	33.710	40.000	39.279	39.200	39.200	26.702	36.166	33.673	34.086	33.400	33.400	32.558	33.737	33.002	31.213	32.648	32.596	32.918	34.155	34.585	34.677	36.419	32.998	33.129	34.917	35.597	35.391	37.397	37.243	35.318	36.777	36.157	35.537	35.537	36.345	42.264	36.140	33.196	33.196	36.270	35.388	35.670	34.600	35.670	32.582	32.449	30.804
184_Vigna_radiata_radiata_ZOG_	25.430	29.435	32.054	36.810	36.810	37.347	37.347	24.867	33.669	31.043	30.123	32.056	31.653	28.488	31.452	29.880	28.486	30.000	30.120	30.100	31.672	32.460	32.596	33.534	30.723	30.612	32.990	34.086	33.470	34.639	34.497	33.470	35.258	34.639	33.814	33.814	34.221	40.602	34.221	31.687	31.893	34.356	34.077	33.128	32.857	33.128	31.493	31.365	29.844
208_Vigna_angularis_ZOG_a	26.897	30.832	32.883	38.889	38.889	38.809	38.809	26.786	35.700	32.995	31.417	33.469	33.469	30.233	32.860	31.062	29.659	31.714	31.388	31.514	33.080	33.874	34.141	35.081	32.121	31.697	33.539	34.221	34.774	36.008	36.008	35.124	36.420	35.597	34.979	35.185	35.246	42.697	35.656	33.265	33.470	35.918	35.918	34.086	34.086	34.086	32.653	32.653	31.333
211_Vigna_angularis_ZOG_b	27.241	28.854	31.900	40.000	39.479	40.000	40.000	25.829	36.166	33.673	32.992	32.934	32.934	32.653	33.468	32.934	30.739	31.026	32.056	32.170	34.091	34.524	34.483	35.830	32.929	33.265	34.917	36.008	34.702	36.701	36.550	34.426	35.670	35.876	35.052	34.639	35.113	40.377	33.881	32.371	32.371	35.451	34.592	35.464	34.400	35.464	32.720	32.587	31.180
182_Vigna_radiata_radiata_ZOG_	27.226	29.254	32.105	39.983	39.464	38.786	38.786	26.536	35.566	33.889	33.467	32.598	32.798	32.069	33.926	33.530	31.329	32.867	33.532	32.135	34.086	34.320	34.275	35.822	33.330	33.672	34.776	35.868	34.768	36.767	36.616	34.491	35.530	34.911	34.292	34.292	34.973	40.446	34.357	32.427	32.427	35.926	35.053	34.705	33.664	34.705	32.580	32.448	31.029
207_Vigna_angularis_ZOG_c	27.148	29.389	32.280	40.530	40.000	39.721	39.721	26.829	35.897	34.351	32.582	33.134	32.934	32.558	33.669	32.470	30.279	31.795	32.661	32.090	33.820	34.257	34.008	35.152	32.460	32.992	34.504	35.597	34.702	36.701	36.550	34.016	35.670	35.464	34.845	34.227	35.524	40.755	34.497	32.577	32.577	35.656	34.791	35.258	34.200	35.258	32.924	32.790	31.403
4_Phaseolus_lunatus_ZOG	27.397	29.134	31.757	40.244	39.521	39.442	39.442	26.609	36.220	34.606	33.129	32.271	32.470	33.623	34.004	32.475	30.891	32.051	32.465	32.587	33.817	34.449	34.004	35.341	32.665	32.790	35.052	36.345	34.631	36.420	36.270	34.356	35.802	34.979	34.774	34.774	34.631	41.132	35.041	33.128	33.128	35.787	34.921	35.597	34.531	35.597	33.673	33.537	32.222
132_Phaseolus_vulgaris_hypot5	26.712	28.740	31.306	38.821	38.124	38.247	38.247	25.739	35.236	33.079	32.924	32.470	32.470	33.623	33.602	32.079	30.099	32.564	32.465	31.592	33.014	33.661	32.797	34.137	32.465	31.976	34.021	35.524	33.607	35.391	35.246	33.742	35.185	34.362	33.951	34.156	34.221	40.755	34.702	32.716	32.716	35.583	34.722	34.979	33.932	34.979	33.469	33.333	31.778
181_Vigna_radiata_radiata_ZOG_	27.570	29.828	32.311	40.567	40.036	39.557	39.557	27.558	35.933	35.369	33.849	32.571	32.771	32.902	34.109	33.369	31.187	32.564	32.767	32.587	33.931	34.759	34.723	36.062	32.767	33.711	34.542	35.840	35.150	37.563	37.409	34.668	36.945	35.914	36.120	36.120	35.150	43.019	34.945	32.821	33.027	35.898	35.026	35.295	34.236	35.295	32.962	32.827	31.221
212_Vigna_angularis_ZOG_f	27.491	29.783	32.280	41.141	40.600	40.120	40.120	27.700	36.489	35.623	33.811	32.335	32.136	32.849	34.274	33.333	31.151	32.821	32.932	33.333	34.489	34.911	35.484	36.419	32.932	33.878	34.091	35.185	34.702	37.113	36.961	34.221	36.495	35.464	35.258	35.464	35.318	43.396	34.908	32.990	33.196	35.451	34.592	35.258	34.200	35.258	32.720	32.587	30.958
22_Vigna_angularis_angularis_V	26.804	28.994	31.828	41.141	40.600	39.721	39.721	27.352	36.095	35.369	33.607	32.335	32.535	32.267	34.476	33.730	31.548	33.077	33.133	33.333	34.489	35.306	35.282	36.821	33.333	34.490	33.884	34.979	34.702	37.113	36.961	34.426	36.495	35.876	35.670	35.670	35.318	43.019	34.292	32.165	32.371	35.041	34.195	34.639	33.600	34.639	32.515	32.383	30.735
23_Vigna_angularis_angularis_V	27.241	29.447	32.353	40.612	40.080	39.600	39.600	27.400	36.364	35.204	34.086	33.000	32.800	32.653	34.545	33.598	31.412	33.162	33.199	33.167	34.357	35.375	35.354	36.895	33.400	34.356	34.161	35.258	34.774	37.190	37.037	34.702	36.983	35.744	35.744	35.744	35.318	43.019	34.702	32.645	32.851	35.524	34.661	35.124	34.068	35.124	32.787	32.653	31.027
Phvul.007G251300_Org_Pvulgaris	27.148	30.648	32.809	39.511	38.800	38.723	38.723	28.049	37.081	36.132	34.016	34.331	34.132	35.174	34.476	33.730	31.548	33.590	33.534	33.499	34.674	35.306	35.211	36.145	34.137	33.878	34.639	35.934	36.270	38.477	38.398	35.787	37.654	36.907	36.626	36.420	35.787	43.446	35.861	34.086	34.362	36.605	35.516	35.729	34.861	35.802	34.356	34.216	32.667
133_Phaseolus_vulgaris_hypot2	27.148	31.014	32.957	39.511	39.113	38.833	38.833	28.246	37.376	36.132	34.016	34.331	34.132	35.174	34.476	33.730	31.548	33.590	33.534	33.582	35.092	35.586	35.211	36.145	34.137	33.878	34.639	35.934	36.345	38.557	38.398	35.861	37.732	36.907	36.701	36.495	35.861	43.609	35.861	34.156	34.362	36.605	35.800	35.802	35.010	35.802	34.356	34.216	32.739
183_Vigna_radiata_radiata_ZOG_	26.897	30.040	32.579	41.020	40.481	40.000	40.000	27.225	36.364	35.204	32.444	33.400	33.200	33.528	34.476	33.996	32.207	33.333	33.936	33.666	35.365	35.178	35.685	36.821	34.004	33.742	34.845	35.524	35.318	37.113	36.961	34.221	36.289	35.876	36.082	35.052	35.656	42.105	34.836	32.922	33.128	36.196	35.317	35.391	34.331	35.391	33.129	32.994	31.180
209_Vigna_angularis_angularis_	25.430	29.586	32.054	40.326	39.800	39.321	39.321	26.655	35.503	35.115	31.967	32.735	32.735	32.558	34.073	33.532	31.746	32.821	32.731	33.333	34.086	34.517	34.608	36.145	32.932	32.653	33.814	34.497	34.497	36.289	36.140	33.197	35.052	34.639	35.052	34.227	34.426	41.353	33.811	31.893	32.099	34.969	34.127	34.568	33.533	34.568	31.902	31.772	30.067
131_Phaseolus_vulgaris_hypot1	27.835	30.178	33.634	39.919	39.200	38.922	38.922	27.352	36.292	35.369	33.197	33.733	33.533	33.430	35.484	33.730	31.548	33.333	34.739	33.582	34.690	35.108	35.211	36.145	33.735	34.490	34.845	35.934	34.497	36.495	36.345	34.426	36.907	35.464	35.876	35.670	36.066	41.729	35.451	33.745	33.951	36.810	35.913	35.802	34.731	35.802	34.151	34.012	32.739
3_Phaseolus_lunatus_ZOG2	27.491	30.178	33.183	40.937	40.200	39.721	39.721	27.352	36.686	35.369	32.992	33.733	33.533	33.430	34.879	33.333	31.349	33.077	34.137	33.085	34.690	34.911	35.412	36.546	33.534	34.286	34.433	35.729	34.292	36.289	36.140	34.221	36.701	35.464	35.670	35.464	35.861	41.353	35.246	33.745	34.362	36.196	35.317	35.597	34.531	35.597	33.333	33.198	31.849
89_Phaseolus_lunatus_ZOG1	26.207	30.435	33.032	40.408	39.679	39.800	39.800	26.353	34.783	33.842	31.622	33.400	33.000	33.528	33.535	32.934	30.739	32.821	32.727	32.836	34.293	33.929	34.413	35.354	32.929	33.265	34.298	35.802	34.156	36.364	36.214	34.497	36.364	35.331	35.331	34.917	35.729	42.481	35.729	32.784	32.990	35.861	34.990	35.258	34.200	35.258	33.607	33.469	32.143
130_Phaseolus_vulgaris_hypot3	25.172	30.567	32.353	38.809	38.809	38.730	38.730	27.807	37.045	35.369	32.238	32.996	32.591	32.653	32.389	33.133	31.325	32.308	32.727	32.587	34.293	34.959	33.806	34.747	33.198	33.470	33.471	34.362	33.333	35.331	35.185	33.814	35.331	34.711	34.298	33.884	35.318	41.729	35.113	31.753	31.753	35.246	35.031	34.433	34.221	34.433	33.197	33.061	32.143
129_Phaseolus_vulgaris_hypot4	27.986	29.586	32.432	39.554	38.922	37.849	37.849	26.957	35.630	34.015	32.041	32.604	33.002	32.081	32.797	32.079	30.297	31.959	31.400	32.250	33.215	33.728	33.534	35.070	32.800	32.114	32.854	34.221	32.515	34.497	34.356	33.061	34.292	33.676	33.676	33.676	35.714	42.105	35.102	32.649	32.854	35.306	34.325	34.702	33.733	34.702	32.449	32.317	31.333
180_Vigna_radiata_radiata_ZOG_	27.055	28.711	31.828	37.525	36.686	35.827	35.827	25.818	34.893	33.163	32.041	31.610	32.207	31.503	32.797	31.683	29.505	32.134	31.600	32.668	33.817	33.138	33.133	34.469	33.200	32.927	32.649	33.811	31.697	33.676	33.538	32.245	33.676	32.854	32.649	33.060	35.102	40.977	35.102	32.649	32.649	34.286	33.137	34.702	33.531	34.702	32.245	32.114	31.111
213_Vigna_angularis_ZOG_g	26.370	29.102	32.280	36.511	35.700	35.236	35.236	25.301	33.918	33.163	31.429	31.213	31.809	30.636	31.992	31.089	29.307	31.620	30.600	32.170	32.612	32.554	32.530	33.868	32.200	32.114	32.238	33.197	31.084	33.265	33.129	32.041	33.470	32.238	32.238	32.444	34.490	40.977	34.490	32.238	32.444	33.673	32.549	33.881	32.742	33.881	31.020	30.894	30.444
243_Cajanus_cajan_ZOG_a	26.689	29.216	32.287	38.911	38.218	38.735	38.735	26.943	35.812	34.177	31.643	32.411	32.411	30.857	33.600	31.890	30.315	32.143	32.604	32.426	34.213	33.855	34.000	35.259	32.803	33.131	34.082	34.827	34.146	36.327	36.179	33.401	35.174	34.560	33.947	33.947	35.234	41.132	35.234	32.515	32.720	35.772	34.911	34.969	33.929	34.969	32.860	32.727	31.126
245_Cajanus_cajan_ZOG_b	25.342	28.937	31.982	37.602	37.126	38.247	38.247	26.783	35.236	33.503	32.106	32.669	32.669	30.435	32.596	30.891	29.109	31.105	30.661	31.762	33.215	32.874	32.797	34.269	31.864	31.976	32.716	33.811	32.992	34.774	34.631	33.129	34.639	34.433	34.227	33.814	35.174	43.396	35.174	31.417	31.622	34.082	33.069	34.086	33.068	34.086	31.020	30.894	29.778
53_Cajanus_cajan_ZOG_d	25.887	31.818	33.710	40.042	40.042	40.167	40.167	25.590	35.331	33.503	31.381	33.264	32.851	30.792	31.818	31.493	29.448	31.714	31.417	32.258	32.528	33.540	32.784	34.156	31.546	31.942	33.962	34.864	34.172	35.849	35.849	34.316	35.220	35.010	34.382	33.753	36.268	42.642	35.639	32.563	32.563	35.908	35.908	35.084	35.084	35.084	32.225	32.225	31.250
244_Cajanus_cajan_ZOG_c	26.552	30.632	33.710	39.796	39.279	39.200	39.200	25.305	34.387	33.503	31.417	32.600	32.400	30.904	31.717	31.275	29.283	31.714	31.250	32.258	32.810	33.069	32.727	34.274	31.250	31.762	33.884	34.979	34.156	35.950	35.802	33.470	35.331	35.124	34.504	33.884	36.289	42.642	35.670	32.712	32.712	36.008	35.130	35.197	34.137	35.197	32.377	32.245	31.250
242_Cajanus_cajan_ZOG_e	27.682	29.412	32.200	40.408	39.484	40.000	40.000	26.817	36.204	34.949	32.854	33.267	33.467	33.819	33.333	32.604	30.815	32.134	31.992	32.170	33.349	34.051	34.747	35.815	32.193	32.720	34.298	35.597	34.979	36.983	36.831	34.702	36.853	36.232	36.025	35.404	35.318	43.019	35.318	33.678	33.884	35.524	34.320	35.744	34.325	35.744	33.402	33.265	31.920
Glyma.02G184200_Org_Gmax_pepti	27.931	31.164	34.086	40.000	39.479	39.000	39.000	28.098	36.561	35.714	33.881	34.800	34.600	32.362	34.545	33.201	31.412	33.162	33.199	33.333	34.489	34.783	35.556	36.217	33.602	33.947	35.124	36.214	35.729	37.320	37.037	35.041	36.983	36.853	35.537	35.537	37.090	44.361	36.345	33.402	33.264	36.756	35.857	36.082	35.000	35.950	33.607	33.469	32.294
104_Glycine_max_ZOG_a	28.028	32.245	34.240	40.580	40.580	40.083	40.083	28.725	37.755	35.806	34.091	35.306	35.102	32.362	34.898	33.669	31.855	33.247	33.401	33.250	34.698	35.714	35.845	36.511	33.943	34.156	35.197	36.289	35.818	37.267	37.267	35.343	36.929	36.929	35.477	35.477	37.113	44.318	36.495	33.333	33.333	36.831	36.831	36.025	36.025	36.025	33.676	33.676	32.215
Glyma.10G107900_Org_Gmax_pepti	27.586	29.980	33.634	39.592	39.078	38.800	38.800	27.051	35.573	33.929	33.676	34.200	34.400	32.362	31.919	31.014	29.821	30.334	31.187	31.095	32.275	32.806	32.727	34.004	31.388	32.311	34.091	34.979	34.702	36.495	36.214	34.836	36.157	36.025	35.537	35.537	36.270	43.233	35.934	33.402	33.264	35.934	35.060	35.464	34.400	35.331	32.787	32.653	31.849
108_Glycine_max_ZOG_b	27.586	30.099	33.787	39.673	39.157	38.878	38.878	26.923	35.644	34.015	33.745	34.269	34.469	32.362	31.984	31.076	29.880	30.412	31.250	31.000	32.406	32.871	32.794	34.073	31.452	32.377	34.161	35.052	34.639	36.439	36.289	34.774	36.100	36.100	35.477	35.477	36.214	43.182	36.008	33.333	33.333	36.008	35.130	35.404	34.337	35.404	32.854	32.720	31.767
Glyma.02G186000_Org_Gmax_pepti	29.310	31.164	33.634	40.204	39.679	39.400	39.400	27.923	36.364	34.694	33.470	33.400	33.200	32.945	33.939	31.809	30.219	32.391	32.394	32.338	33.483	34.190	34.141	35.412	32.998	33.538	34.917	35.391	35.524	37.526	37.243	34.426	36.983	36.025	35.331	35.537	36.475	42.857	36.140	34.021	34.091	36.140	35.259	35.876	34.800	35.744	33.197	33.061	31.849
105_Glycine_max_ZOG_c	29.310	31.151	33.864	40.369	39.839	39.558	39.558	27.846	36.508	34.872	33.608	33.534	33.333	32.945	34.077	31.936	30.339	32.558	32.525	32.331	33.686	34.325	34.280	35.556	33.131	33.676	34.855	35.537	35.537	37.552	37.397	34.433	37.006	36.175	35.343	35.551	36.495	42.966	36.289	34.025	34.232	36.289	35.400	35.892	34.809	35.892	33.333	33.197	31.839
Glyma.10G108400_Org_Gmax_pepti	28.475	30.303	33.557	40.202	39.293	39.216	39.139	26.770	35.938	34.010	31.301	32.871	32.673	31.322	32.866	30.178	28.994	30.691	31.076	31.436	32.617	33.140	32.866	34.531	32.072	32.389	33.538	34.694	33.740	35.714	35.438	33.671	35.992	35.451	34.560	34.560	36.992	44.195	36.660	34.694	34.765	35.772	34.834	35.714	33.716	35.583	32.520	32.389	31.347
2_Glycine_max_ZOG_d	28.475	31.373	33.632	40.202	39.683	39.406	39.406	26.817	36.008	34.010	31.301	32.871	32.673	31.322	32.866	30.178	28.994	30.691	31.076	31.266	32.682	33.333	32.866	34.531	32.072	32.389	33.538	34.694	33.605	35.583	35.438	33.537	35.861	35.451	34.426	34.426	36.864	43.985	36.660	34.560	34.765	35.772	34.911	35.583	34.524	35.583	32.520	32.389	31.195
16_Panax_ginseng_UGTPg36	27.931	31.568	34.459	43.685	43.685	44.215	44.215	29.947	38.086	36.548	34.091	35.102	35.918	32.754	37.067	35.211	33.602	35.052	36.437	34.913	35.840	37.882	37.067	37.854	37.323	36.270	36.082	36.140	35.670	37.320	37.320	35.744	37.938	37.320	36.495	37.113	37.732	44.151	37.113	35.464	35.670	37.090	37.090	36.907	36.907	36.907	34.560	34.560	32.373
174_Erythranthe_guttata_ZOG_b	30.104	30.612	33.559	42.443	42.443	43.802	43.595	28.214	38.367	34.518	33.678	34.969	35.583	34.203	37.347	36.895	35.282	34.545	36.531	34.663	36.318	37.959	37.475	38.945	38.618	38.843	36.570	36.626	36.983	39.256	39.256	36.232	38.636	37.603	37.603	37.603	36.983	41.509	36.570	34.783	34.990	37.372	37.372	36.570	36.570	36.570	35.246	35.246	32.816
300_Mimulus_guttatus_ZOGa	30.034	29.901	33.483	41.988	41.566	42.485	42.285	27.478	37.426	34.684	33.469	34.263	34.861	34.203	36.948	36.561	34.980	34.715	36.290	34.826	36.355	37.228	37.149	38.800	38.200	38.571	36.475	36.531	36.735	39.139	38.980	35.772	38.525	37.500	37.500	37.500	37.014	41.729	36.605	34.702	34.908	37.271	36.454	36.475	35.671	36.475	35.163	35.020	32.965
85_Handroanthus_impetiginosus_	30.420	31.098	34.081	44.513	44.513	45.248	45.041	27.273	37.475	34.848	33.884	35.845	35.845	34.870	36.382	36.747	35.542	34.010	35.685	34.236	36.171	37.602	37.195	38.586	37.247	35.992	37.037	36.885	36.626	38.889	38.889	36.701	38.477	38.889	38.066	38.066	36.831	41.111	37.243	35.258	35.464	37.782	37.782	36.008	36.008	36.008	35.174	35.174	33.186
168_Sesamum_indicum_ZOG_b	26.190	29.200	31.461	39.474	39.474	40.606	40.606	27.241	34.669	34.509	33.198	33.535	33.535	31.792	35.412	34.731	33.134	34.447	35.223	35.572	35.508	35.944	34.608	36.145	35.354	35.845	35.113	35.174	33.947	36.756	36.605	34.420	36.961	35.934	35.934	36.550	34.221	39.552	34.016	33.470	33.881	35.102	34.677	34.292	33.874	34.292	34.151	34.012	32.517
15_Panax_ginseng_UGT11	26.644	29.980	32.880	44.124	44.033	44.353	44.353	27.886	36.640	33.929	33.402	33.671	34.343	33.038	35.845	33.534	31.727	33.075	34.286	32.750	34.363	35.830	35.174	36.382	35.642	34.855	35.833	36.722	35.331	36.722	36.570	34.979	35.892	36.929	35.892	35.892	36.722	43.019	36.515	32.708	32.708	35.611	35.102	35.135	34.631	35.135	34.021	33.881	31.910
155_Nicotiana_sylvestris_ZOG_a	30.137	30.223	32.957	41.564	41.564	42.094	42.094	27.176	36.714	34.684	32.649	33.469	34.082	32.070	35.091	34.879	33.065	32.732	34.280	33.666	35.103	35.031	34.350	35.830	35.366	35.861	35.052	35.318	35.185	36.907	36.831	36.082	37.320	37.526	36.701	37.113	37.243	40.977	37.243	35.258	35.258	36.066	35.992	35.464	35.391	35.464	35.246	35.174	33.482
198_Nicotiana_tabacum_ZOG_a	30.137	30.242	33.108	41.718	41.718	42.245	42.245	27.385	36.895	35.101	33.129	33.671	34.280	32.070	35.484	35.471	33.667	33.419	34.747	34.328	35.638	35.425	34.949	36.419	35.758	36.327	35.391	35.656	35.451	37.243	37.090	36.475	37.654	37.860	37.037	37.654	37.782	41.573	37.577	35.597	35.597	36.401	36.179	36.008	35.787	36.008	35.583	35.438	33.853
228_Nicotiana_attenuata_ZOG_a	29.787	31.263	33.860	41.176	41.176	41.300	41.300	26.944	36.232	33.924	32.495	34.167	34.583	31.268	34.783	34.156	32.305	32.216	34.369	33.666	35.002	35.135	34.440	35.744	35.270	35.983	35.714	35.565	35.084	36.765	36.765	36.842	37.605	37.605	36.765	37.395	37.185	41.729	37.395	35.294	35.294	36.952	36.952	35.504	35.504	35.504	35.073	35.073	33.482
30_Coffea_canephora_b	27.622	29.774	31.910	41.875	41.875	42.204	42.204	27.338	36.420	33.586	32.640	32.365	33.402	32.070	35.802	34.836	33.402	33.505	34.639	33.915	35.681	36.082	34.979	35.656	35.744	35.062	35.625	36.307	35.208	37.292	37.292	36.534	37.292	36.875	36.667	37.083	36.042	41.045	35.625	33.125	33.333	36.025	36.025	36.250	36.250	36.250	33.817	33.817	32.517
224_Ipomoea_nil_ZOG_b	29.825	30.103	32.135	42.259	42.259	42.797	42.797	27.207	37.938	35.443	34.238	35.135	35.759	33.626	37.320	35.934	34.497	34.884	36.570	35.250	37.610	38.095	37.603	38.683	38.509	37.917	35.774	35.833	34.519	37.029	37.029	36.478	36.820	37.657	37.029	37.657	36.192	40.602	34.937	34.937	35.146	36.383	36.383	35.565	35.565	35.565	34.792	34.792	33.630
153_Nicotiana_sylvestris_ZOG_b	24.549	29.228	30.979	41.064	41.064	41.826	41.826	26.277	35.908	33.846	31.210	31.172	30.689	30.655	33.194	33.333	31.677	33.247	33.125	32.412	33.349	35.430	35.010	35.625	34.447	34.388	32.489	32.773	32.700	34.177	34.177	34.461	34.810	34.810	34.177	34.388	34.810	42.105	34.177	32.770	32.770	34.244	34.244	33.544	33.544	33.544	32.285	32.285	30.717
122_Solanum_tuberosum_ZOG_a	25.448	28.690	30.612	43.312	43.312	43.856	43.856	26.776	35.833	33.673	31.356	31.942	32.083	32.047	32.917	32.922	31.481	31.783	32.298	31.250	32.455	35.135	34.927	35.537	33.817	33.824	32.421	32.704	33.684	35.579	35.579	35.443	36.211	35.579	35.158	35.158	34.105	40.226	33.684	31.646	31.857	33.962	33.962	33.684	33.684	33.684	32.218	32.218	30.649
Solyc10g079320.1_Org_Slycopers	25.862	26.268	30.787	43.443	41.980	42.688	42.604	26.079	34.902	33.756	31.546	31.864	32.000	31.579	33.737	32.803	31.412	31.877	32.460	31.266	32.482	33.721	34.747	35.341	33.602	33.742	32.922	33.197	33.129	35.113	35.041	34.623	36.345	35.802	35.113	35.318	34.426	40.299	34.086	31.893	32.165	34.221	33.333	33.881	30.841	33.951	32.720	32.587	30.889
185_Solanum_pennellii_ZOG_a	25.357	28.898	31.066	43.312	43.312	44.068	44.068	26.594	35.417	33.163	31.144	31.942	31.875	31.657	33.750	32.716	31.276	31.525	32.091	31.000	32.249	34.511	34.304	34.917	33.817	33.824	32.842	32.914	33.263	35.158	35.158	35.654	36.421	35.789	35.158	35.368	34.316	40.377	33.895	31.646	31.857	34.382	34.382	33.684	33.684	33.684	32.427	32.427	30.872
123_Solanum_tuberosum_ZOG_c	24.573	29.259	32.280	40.657	40.657	40.574	40.574	27.208	36.016	34.772	32.990	32.525	32.929	31.487	33.939	32.271	31.076	32.134	32.389	32.090	33.147	32.998	34.008	34.406	32.727	32.582	34.369	33.814	32.371	34.369	34.227	34.292	35.611	35.611	34.161	35.197	35.124	43.233	34.917	33.195	33.402	34.845	34.420	34.161	33.742	34.161	33.333	33.197	32.063
Solyc10g079980.1_Org_Slycopers	24.915	28.543	31.685	40.164	39.596	39.516	39.516	26.655	35.248	34.430	32.510	31.463	32.265	30.612	33.266	31.610	30.417	31.282	31.717	31.683	32.813	32.079	33.333	34.337	32.460	32.515	34.298	33.951	33.060	35.052	34.774	34.560	36.082	35.537	34.433	35.464	34.979	42.910	34.639	33.678	33.747	34.774	33.868	34.845	33.936	34.711	33.470	33.333	32.366
116_Solanum_lycopersicum_ZOG_b	24.915	28.858	31.828	40.041	40.041	40.164	40.164	26.855	35.614	34.264	32.371	31.717	32.525	30.612	33.131	31.474	30.279	31.105	31.579	31.343	32.744	32.394	33.198	34.205	32.323	32.377	34.161	33.814	32.784	34.783	34.639	34.292	35.818	35.404	34.161	35.197	34.711	42.481	34.504	33.402	33.610	34.639	34.216	34.576	34.151	34.576	33.333	33.197	32.063
187_Solanum_pennellii_ZOG_b	24.573	28.657	31.603	40.041	40.041	40.164	40.164	26.678	35.412	34.264	32.577	31.919	32.525	30.904	32.929	31.474	30.279	31.105	31.579	31.343	32.744	32.394	33.198	34.004	32.121	32.377	34.161	33.814	32.784	34.783	34.639	34.292	35.818	35.404	34.161	35.197	34.711	42.105	34.298	33.195	33.402	34.433	34.012	34.369	33.947	34.369	33.333	33.197	32.063
148_Solanum_tomentosiformis_ZO	27.178	31.020	33.258	41.822	41.822	41.942	41.942	27.143	36.327	34.772	32.851	33.402	34.016	33.236	35.510	34.211	32.389	33.505	34.420	33.416	35.042	35.861	36.401	37.067	35.102	34.639	35.197	35.052	34.161	36.232	36.232	36.515	37.267	37.267	35.404	37.060	35.818	42.264	35.818	34.161	34.369	35.391	35.391	35.611	35.611	35.611	33.676	33.676	32.366
201_Nicotiana_tabacum_ZOG_b	27.018	31.148	33.258	41.580	41.580	41.701	41.701	27.240	36.475	34.518	32.780	33.128	33.745	32.653	35.246	33.943	32.114	32.990	34.151	32.918	34.573	35.597	36.140	36.810	34.836	34.576	35.343	35.197	34.511	36.383	36.383	36.458	37.422	37.422	35.551	37.214	35.967	42.642	35.967	34.304	34.511	35.537	35.537	35.759	35.759	35.759	34.021	34.021	32.589
154_Nicotiana_sylvestris_ZOG_c	26.481	30.816	33.032	42.029	42.029	42.149	42.149	26.786	36.122	34.772	32.851	32.787	33.402	32.653	34.694	33.806	31.984	32.474	34.216	32.918	34.636	35.656	36.401	37.067	34.694	34.227	35.611	35.258	34.369	36.232	36.232	36.722	37.474	37.060	35.611	37.267	36.025	43.019	36.025	33.747	33.954	35.391	35.391	36.232	36.232	36.232	34.292	34.292	33.036
226_Nicotiana_attenuata_ZOG_b	26.829	31.224	33.484	42.029	42.029	42.355	42.355	27.143	36.531	35.279	33.264	33.402	34.016	32.653	34.490	34.008	32.186	32.474	34.012	32.918	34.636	35.656	36.401	37.271	34.898	34.433	36.025	35.670	34.576	36.439	36.439	36.929	37.681	37.474	35.818	37.474	36.439	43.774	36.439	33.747	33.954	35.597	35.597	36.439	36.439	36.439	34.086	34.086	32.813
151_Nicotiana_sylvestris_ZOG_d	27.719	30.675	33.409	42.116	42.116	43.064	43.064	28.086	37.832	35.696	33.540	34.362	34.908	31.977	36.401	34.077	32.657	32.648	34.286	33.582	34.503	35.597	35.729	37.219	34.969	35.197	35.759	35.404	34.647	35.892	35.892	36.175	37.552	37.137	36.100	37.344	36.929	43.609	36.307	35.135	35.135	36.777	36.777	36.515	36.515	36.515	35.464	35.464	33.929
150_Solanum_tomentosiformis_ZO	27.719	31.084	34.086	42.739	42.739	43.685	43.685	28.265	37.832	36.203	33.954	34.774	35.113	32.267	36.196	34.280	32.860	33.676	34.694	34.080	34.707	35.597	35.934	36.810	34.765	34.990	36.175	35.818	35.062	36.515	36.515	36.590	38.174	37.344	36.515	37.759	37.344	44.361	36.722	35.135	35.135	37.190	37.190	36.929	36.929	36.929	35.876	35.876	34.598
199_Nicotiana_tabacum_ZOG_d	27.719	31.084	34.086	42.739	42.739	43.685	43.685	28.265	37.832	36.203	33.747	34.774	35.113	32.267	36.196	34.077	32.657	33.419	34.490	33.831	34.503	35.391	35.729	36.605	34.560	34.783	36.175	35.818	35.062	36.515	36.515	36.590	38.174	37.344	36.515	37.759	37.344	44.361	36.722	35.135	35.135	37.190	37.190	36.929	36.929	36.929	35.876	35.876	34.598
149_Solanum_tomentosiformis_ZO	28.772	31.493	34.537	42.739	42.739	43.892	43.892	28.265	38.037	35.949	33.747	34.774	35.318	31.977	36.605	34.686	33.266	33.676	34.898	33.831	34.707	36.214	36.345	37.423	35.378	35.611	36.383	36.025	35.270	36.722	36.722	36.798	38.382	37.552	36.722	37.967	37.967	44.737	37.344	35.759	35.759	37.603	37.603	37.137	37.137	37.137	36.082	36.082	34.821
229_Nicotiana_attenuata_ZOG_c	29.123	31.493	34.537	42.531	42.531	43.478	43.478	28.444	38.446	36.456	33.540	34.774	35.318	31.977	36.810	34.888	33.469	34.190	35.306	34.328	34.910	36.420	36.345	37.628	35.583	35.611	36.590	36.232	35.270	36.929	36.929	36.798	38.382	37.759	36.722	37.967	37.967	44.361	37.344	35.967	36.175	38.223	38.223	37.759	37.759	37.759	36.082	36.082	34.821
202_Capsicum_annuum_ZOG	27.986	29.757	32.883	41.598	41.598	41.922	41.922	28.673	36.640	34.937	32.311	33.874	34.280	31.792	35.628	33.534	31.727	32.051	33.871	32.258	33.550	34.756	35.091	35.556	34.141	34.286	35.391	35.524	34.292	36.420	36.345	36.214	37.860	37.243	36.008	37.449	36.345	42.105	35.524	34.639	35.258	36.066	35.992	36.420	36.345	36.420	35.041	34.969	33.705
Solyc04g016190.1_Org_Slycopers	26.712	29.259	32.215	41.548	41.548	41.870	41.870	28.345	36.419	34.343	32.383	33.266	33.468	30.636	35.412	33.134	31.337	32.225	33.735	32.593	33.482	34.545	35.484	35.542	34.337	34.553	35.113	34.836	34.286	35.656	35.787	35.306	37.295	36.550	35.451	36.680	35.787	42.164	35.041	34.292	34.774	35.583	35.366	35.861	35.845	35.934	35.378	35.234	34.222
121_Solanum_tuberosum_ZOG_b	27.778	30.000	32.658	42.149	42.149	42.680	42.680	28.699	36.735	34.937	32.990	34.151	34.560	31.503	36.327	34.008	32.186	32.564	34.350	33.499	34.636	35.656	36.196	36.456	35.234	35.391	35.611	35.331	34.783	36.232	36.232	36.307	37.681	37.267	36.232	37.474	36.232	42.481	35.404	34.647	35.062	36.082	36.082	36.439	36.439	36.439	35.876	35.876	34.598
196_Arachis_duranensis_ZOG_b	29.225	32.851	34.615	41.263	41.263	41.597	41.597	27.486	39.337	35.606	32.773	35.477	35.197	33.923	34.440	33.538	31.902	31.633	33.060	30.521	33.076	34.298	34.298	35.113	33.402	32.917	35.146	36.117	34.100	36.402	36.402	36.611	36.611	37.029	36.611	36.611	36.820	41.729	36.820	34.029	34.029	37.006	37.006	36.611	36.611	36.611	35.551	35.551	34.152
173_Erythranthe_guttata_ZOG_a	29.592	30.972	34.009	43.852	43.852	45.194	44.990	27.434	35.425	33.586	35.378	36.437	37.172	33.718	36.437	35.800	34.200	33.418	36.072	33.663	36.026	37.449	36.714	37.626	38.229	36.382	36.345	37.295	35.729	38.066	37.988	37.037	38.066	37.654	38.272	38.477	36.756	41.667	35.934	34.497	34.702	37.014	36.939	38.272	38.193	38.272	35.510	35.438	33.556
302_Mimulus_guttatus_ZOGc	29.021	31.148	33.857	43.983	43.983	45.135	44.928	27.191	35.451	33.668	35.404	36.475	37.014	33.623	36.475	35.830	34.211	33.503	36.308	33.744	35.856	37.295	36.550	37.475	38.289	36.626	36.515	37.267	35.759	38.046	38.046	37.708	38.046	37.630	38.254	38.462	36.798	41.729	35.967	34.440	34.647	36.983	36.983	38.254	38.254	38.254	35.464	35.464	33.628
37_Eryanthe_guttata	29.021	31.276	34.009	43.958	43.958	45.322	45.114	27.289	35.391	33.586	35.343	36.626	37.166	33.623	36.420	35.772	34.146	33.418	36.253	33.663	35.798	37.243	36.495	37.423	38.241	36.570	36.458	37.214	35.699	37.996	37.996	37.657	37.996	37.578	38.205	38.413	36.743	41.667	35.908	34.375	34.583	36.929	36.929	38.205	38.205	38.205	35.404	35.404	33.556
167_Sesamum_indicum_ZOG_c	28.772	30.533	33.937	46.680	46.680	47.412	47.205	28.265	38.115	37.215	36.439	37.500	38.855	35.465	38.934	36.437	34.615	35.550	37.120	34.739	37.482	38.115	37.628	37.678	38.697	37.860	37.681	38.843	38.923	40.787	40.787	39.004	40.373	39.545	39.337	40.373	38.095	43.609	37.888	34.917	35.124	38.683	38.683	38.716	38.716	38.716	35.597	35.597	33.630
86_Handroanthus_impetiginosus_	29.758	29.757	33.258	44.467	44.467	45.603	45.399	26.903	36.032	35.696	34.836	35.425	36.364	34.012	36.437	36.000	34.200	34.015	36.747	34.491	36.574	36.235	35.556	36.821	36.620	35.438	36.420	36.756	35.861	37.860	37.705	37.090	39.095	37.449	38.683	38.272	36.756	42.105	35.729	35.113	35.318	37.423	37.195	37.654	37.423	37.654	35.378	35.234	33.630
gene21990v1.0hybrid_Org_Fves	30.272	31.485	33.632	43.902	43.750	44.064	43.863	27.875	37.030	34.761	33.947	34.195	34.722	34.104	36.948	34.585	33.004	33.503	36.128	34.975	36.682	36.706	37.223	36.800	37.525	37.449	35.306	36.049	35.091	37.475	37.195	36.162	38.493	37.143	37.678	38.289	38.008	42.164	36.456	35.772	35.845	37.323	36.581	37.678	37.126	37.551	35.091	34.949	33.921
117_Fragaria_vesca_vesca	30.272	32.056	33.784	44.057	44.057	44.581	44.376	28.269	37.223	34.596	33.811	34.677	35.211	34.104	36.895	34.661	33.068	33.333	36.000	34.653	36.628	37.097	37.097	36.673	37.475	37.323	35.174	35.918	34.827	37.219	37.067	36.049	38.241	37.014	37.423	38.037	37.755	41.729	36.327	35.510	35.714	37.195	36.970	37.423	37.195	37.423	34.959	34.818	33.628
Prupe.7G055200_Org_Ppersica_pe	33.106	32.681	36.323	43.177	42.315	43.625	43.426	26.770	37.721	34.925	34.836	34.870	35.271	35.569	35.815	35.317	33.730	33.079	35.341	35.062	36.956	36.346	37.097	36.874	36.747	35.569	37.732	38.604	38.730	40.535	40.452	39.184	40.535	41.031	40.329	40.123	39.549	44.195	39.220	36.961	37.243	38.934	37.897	39.918	38.645	40.000	36.066	35.918	34.744
135_Prunus_persica_ZOG	33.106	32.677	36.343	43.061	42.200	43.713	43.513	26.817	37.598	34.761	34.702	34.940	35.341	35.569	35.685	35.189	33.598	32.908	35.211	34.988	36.978	36.220	36.970	36.747	36.620	35.438	37.603	38.477	38.683	40.496	40.329	39.139	40.496	40.909	40.289	40.083	39.506	44.151	39.095	36.907	37.113	38.809	37.773	39.876	38.600	39.876	35.934	35.787	34.676
136_Prunus_mume_ZOG	33.788	32.480	35.892	43.673	42.800	44.112	43.912	26.990	37.795	35.013	34.497	34.739	35.341	35.860	35.685	35.586	33.996	32.653	35.211	34.988	36.978	36.614	37.172	36.948	36.620	35.642	37.397	38.272	38.066	39.876	39.712	38.730	40.083	40.702	39.876	39.876	39.712	43.019	38.889	36.701	36.907	38.809	37.773	39.256	38.000	39.256	35.524	35.378	34.004
260_Prunus_avium_ZOG	33.447	32.874	36.343	43.469	42.600	43.912	43.713	26.990	37.598	35.264	34.086	34.739	35.141	35.277	35.484	35.189	33.598	32.653	35.010	34.491	36.373	36.024	36.970	36.747	36.620	35.438	37.603	38.272	38.272	40.083	39.918	38.320	39.876	40.289	39.669	39.669	39.506	43.774	38.889	36.907	37.113	38.604	37.575	39.876	38.600	39.876	35.934	35.787	34.676
MDP0000793268_Org_Mdomestica_p	31.849	32.756	35.526	43.399	43.251	43.567	43.365	26.892	36.797	34.947	35.469	34.888	35.088	36.456	36.034	35.335	33.748	34.374	35.360	35.578	36.446	35.803	36.510	37.493	36.765	35.181	37.132	38.006	38.543	39.936	39.649	38.590	39.936	39.813	40.142	38.908	39.773	45.727	39.033	36.980	37.056	38.748	37.970	40.554	39.938	40.431	36.084	35.937	34.541
143_Pyrus_x_bretschneideri_ZOG	32.423	33.068	35.892	44.286	44.130	44.848	44.646	27.273	37.052	35.013	35.729	35.141	35.542	37.318	35.685	34.791	33.201	33.418	35.010	34.491	35.970	35.657	36.364	37.349	37.022	35.234	37.190	38.066	38.477	40.289	40.123	38.934	40.289	39.876	40.289	39.050	39.712	45.283	39.300	37.113	37.320	39.220	38.431	40.702	40.081	40.702	36.345	36.196	34.676
144_Pyrus_x_bretschneideri_ZOG	32.423	33.060	36.449	44.421	44.259	44.792	44.583	28.007	37.166	35.340	35.805	35.197	35.818	37.318	35.967	35.451	33.811	33.952	35.270	34.794	36.260	36.140	36.875	37.888	37.552	35.714	37.313	37.792	38.004	39.872	39.703	38.901	40.085	39.659	40.299	39.232	39.490	45.200	39.066	36.596	36.809	39.195	38.382	40.512	39.875	40.512	36.441	36.287	34.722
MDP0000850255_Org_Mdomestica_p	32.774	33.011	35.596	42.632	42.489	43.011	42.808	27.201	36.809	34.509	35.886	35.695	35.896	35.896	34.827	34.870	33.276	34.184	35.363	34.901	35.906	35.467	36.171	36.154	36.777	35.183	37.561	38.233	38.978	40.589	40.299	39.845	41.210	40.466	40.589	39.761	40.216	45.865	39.266	37.613	37.691	39.391	38.595	40.382	39.766	40.258	36.092	35.944	34.539
137_Malus_domestica_ZOG	32.774	33.143	35.757	42.514	42.372	43.099	42.895	27.249	36.682	34.343	35.753	35.767	35.969	35.896	34.695	34.740	33.143	34.015	35.232	34.577	35.849	35.338	36.042	36.025	36.649	35.050	37.431	38.105	38.726	40.342	40.175	39.597	40.966	40.342	40.342	39.510	39.968	45.455	39.140	37.354	37.561	39.266	38.471	40.134	39.520	40.134	35.960	35.812	34.244
220_Pyrus_x_bretschneideri_ZOG	32.613	33.656	36.820	43.328	43.177	43.703	43.499	27.482	37.236	35.019	35.890	35.697	35.901	35.795	35.230	35.266	33.455	34.696	35.566	35.244	36.188	35.870	36.586	36.566	36.790	35.460	37.793	38.679	39.305	40.938	40.767	39.558	40.938	40.728	40.938	39.889	40.098	45.833	39.268	37.519	37.727	39.259	38.461	40.340	39.719	40.340	36.515	36.364	34.835
157_Morus_notabilis_ZOG	28.179	31.969	35.147	42.623	41.188	41.700	41.700	25.773	35.352	35.190	31.959	33.199	33.534	32.353	35.569	34.531	32.735	32.737	33.939	32.836	34.628	35.478	36.032	36.290	35.556	34.426	34.990	35.950	36.701	38.302	38.144	35.524	37.060	37.267	36.646	36.853	37.320	44.906	37.320	35.331	35.331	38.066	36.739	36.646	35.178	36.646	36.420	36.270	34.978
91_Vitis_vinifera_ZOG_b	29.514	32.724	35.011	43.802	43.802	44.742	44.742	30.481	40.530	40.153	35.135	35.845	36.382	35.905	36.680	37.022	35.211	35.917	36.456	36.432	38.576	38.211	37.551	38.415	37.882	37.320	38.125	38.046	38.589	40.208	40.249	37.526	39.375	40.625	39.792	39.583	38.174	43.774	37.967	35.967	35.967	38.589	38.115	37.708	37.243	37.708	36.025	36.082	34.312
195_Ziziphus_jujuba_ZOG	30.035	33.196	35.189	42.050	42.050	43.006	43.006	27.355	36.722	34.414	32.777	35.010	35.430	32.544	35.417	34.433	32.784	32.911	35.331	33.990	35.548	36.082	36.550	36.885	35.892	34.927	36.765	36.897	36.555	38.866	38.866	37.684	38.655	37.605	37.605	37.605	38.784	44.118	38.155	36.268	36.478	38.622	38.622	39.496	39.496	39.496	34.172	34.172	33.111
289_Salix_purpurea_ZOGb	30.822	30.980	35.520	43.033	41.916	42.629	42.430	27.634	37.721	35.859	34.156	35.887	36.016	33.529	36.640	36.056	34.263	33.929	34.476	34.739	36.574	36.667	37.045	38.632	37.500	37.832	37.552	38.509	37.526	39.752	39.588	38.193	39.545	39.130	38.923	39.130	38.763	43.820	38.763	36.364	36.777	39.506	38.218	39.130	37.849	39.130	35.052	34.908	33.483
94_Populus_trichocarpa_ZOG	30.208	31.622	34.694	43.933	43.933	45.094	44.885	28.237	39.300	35.190	34.792	36.439	36.777	33.529	37.243	37.195	35.366	34.015	35.102	35.572	37.762	38.604	38.193	39.796	38.320	37.681	37.657	39.040	38.831	40.919	40.919	38.912	39.875	40.292	39.666	39.457	38.750	43.233	38.750	35.833	36.042	39.004	39.004	38.413	38.413	38.413	35.759	35.759	34.234
164_Populus_euphratica_ZOG_iso	29.655	30.178	34.169	42.769	41.650	42.570	42.369	27.130	36.957	34.694	34.025	34.545	34.879	32.743	36.660	35.800	34.000	33.590	34.211	34.663	36.520	36.489	36.864	38.462	37.449	37.449	36.667	38.046	37.474	39.709	39.545	37.732	38.669	38.877	38.254	38.669	37.681	43.019	37.681	35.685	35.892	38.223	36.978	37.838	36.600	37.838	34.711	34.568	33.333
288_Salix_purpurea_ZOGa	29.655	31.683	35.909	44.444	43.548	43.260	43.058	28.746	37.897	35.787	35.950	37.172	38.028	34.024	37.805	36.400	34.400	35.128	36.437	36.160	37.937	37.426	38.900	39.271	38.259	37.782	37.630	38.382	39.175	40.994	40.825	38.809	39.337	40.166	39.337	39.545	38.430	45.113	38.223	36.232	36.025	39.794	38.523	37.552	36.546	37.552	36.289	36.140	34.831
92_Populus_trichocarpa_ZOG_a	29.655	31.238	34.773	43.621	42.400	42.600	42.400	28.028	37.008	35.533	34.783	35.425	36.694	32.544	37.067	36.874	34.870	34.447	34.888	36.000	37.811	36.811	38.367	38.742	37.728	37.037	36.590	37.759	37.320	39.130	38.969	37.166	38.509	38.716	38.716	38.302	38.843	44.737	38.017	36.232	36.232	38.763	37.426	37.344	36.056	37.344	35.258	35.113	33.708
93_Populus_trichocarpa_ZOG_b	30.000	31.041	34.545	41.564	40.400	41.118	40.918	28.374	37.402	35.533	34.917	35.556	36.419	33.432	36.992	36.800	35.000	34.615	35.425	36.409	37.735	37.525	38.697	39.271	38.462	37.988	36.590	37.759	37.732	39.545	39.381	37.166	38.302	38.302	37.888	37.888	38.223	43.985	37.603	35.197	35.611	38.557	37.228	37.137	35.857	37.137	34.433	34.292	33.034
165_Populus_euphratica_ZOG	29.310	32.179	34.318	41.286	41.286	42.236	42.029	29.464	39.184	35.533	35.124	35.246	35.918	31.953	37.143	36.089	34.274	34.872	35.628	36.409	37.735	38.697	38.776	39.351	38.618	37.372	36.590	37.552	37.732	39.545	39.381	37.397	38.716	38.302	37.681	37.888	38.017	43.985	37.397	35.818	36.232	38.763	38.604	37.344	37.190	37.344	35.258	35.113	33.708
43_Jatropha_curcas_a	27.682	30.266	32.215	41.701	41.701	42.650	42.443	26.607	36.735	33.083	31.677	31.622	31.967	31.214	33.129	31.717	29.899	30.711	31.377	31.281	33.754	33.811	34.016	34.420	33.537	32.922	32.573	33.333	33.333	35.197	35.197	33.817	34.369	35.197	33.954	33.954	35.124	40.000	34.711	32.851	32.851	34.568	34.568	33.747	33.747	33.747	31.893	31.893	30.684
169_Jatropha_curcas_ZOG_b	28.328	30.223	32.215	41.975	41.975	42.916	42.710	26.950	37.045	33.083	32.033	31.772	32.317	31.322	33.469	32.064	30.261	30.711	31.526	31.281	34.086	34.146	34.350	34.747	33.669	33.061	32.716	33.676	33.676	35.524	35.524	33.539	34.702	35.524	34.292	34.292	35.246	40.000	34.836	33.197	33.197	34.898	34.898	34.086	34.086	34.086	32.245	32.245	30.684
44_Jatropha_curcas_b	28.028	29.508	31.839	42.412	42.412	42.116	41.909	26.476	37.219	33.166	31.950	32.305	32.854	32.370	35.041	32.186	30.769	31.807	33.063	32.593	34.839	35.113	34.702	35.714	34.420	33.814	33.472	34.025	33.817	35.685	35.685	34.719	35.270	35.892	35.062	35.062	35.611	39.405	34.990	33.333	33.333	35.464	35.464	34.440	34.440	34.440	33.608	33.608	32.522
170_Jatropha_curcas_ZOG_a	28.669	29.472	31.839	42.680	42.680	42.387	42.181	26.821	37.525	33.166	32.099	32.449	33.198	32.471	35.366	32.530	31.124	31.807	33.199	32.593	35.163	35.438	35.031	36.032	34.545	33.947	33.608	34.362	34.156	36.008	36.008	34.433	35.597	36.214	35.391	35.391	35.729	39.405	35.113	33.676	33.676	35.787	35.787	34.774	34.774	34.774	33.947	33.947	32.522
34_Ricinus_communis_a	27.972	29.412	32.280	40.164	39.122	40.040	40.040	26.379	34.902	35.427	31.959	32.525	32.863	30.205	32.996	32.335	30.339	30.711	32.186	32.099	33.214	32.677	33.740	33.939	33.198	33.333	32.780	33.678	34.021	36.232	36.082	33.470	35.197	35.404	34.990	34.576	35.258	41.852	34.845	33.264	33.471	34.774	33.861	34.783	33.665	34.783	32.033	31.902	30.649
188_Ricinus_communis_ZOG	28.981	31.030	33.344	43.045	43.045	43.578	43.370	28.452	38.046	35.427	32.997	34.371	34.712	32.375	34.640	33.949	32.534	30.711	33.275	32.099	34.707	35.183	35.388	35.578	34.632	34.236	34.313	35.279	35.902	37.976	37.976	35.352	36.731	37.146	36.731	36.316	36.862	41.852	36.448	34.999	35.206	36.710	36.710	36.524	36.524	36.524	34.030	34.030	32.599
103_Ricinus_communis_b	30.303	29.845	33.110	42.713	41.535	41.847	41.847	26.451	36.364	33.000	32.790	33.665	34.195	33.429	34.400	34.320	32.939	31.392	33.865	33.170	35.682	35.340	36.345	36.727	35.657	34.545	34.151	35.102	35.976	37.551	37.398	35.354	36.531	36.939	36.327	36.327	36.585	40.590	36.382	33.809	34.012	36.308	35.088	35.918	34.510	35.918	33.943	33.806	32.522
Manes.09G018300_Org_Mesculenta	31.419	30.874	35.045	44.919	43.849	44.554	44.356	27.148	37.500	34.750	34.356	34.269	35.400	33.721	36.217	35.317	33.532	32.824	34.940	33.744	36.409	36.133	37.022	37.400	37.550	36.585	36.550	37.295	37.067	38.855	38.776	36.640	39.059	38.730	37.628	38.037	38.493	43.066	38.163	36.122	36.401	38.571	37.402	38.241	37.081	38.320	35.583	35.438	34.444
250_Manihot_esculenta_ZOG_b	31.419	32.056	35.202	45.380	45.380	45.902	45.697	27.965	38.586	34.750	34.426	34.827	35.976	33.721	36.437	35.671	33.868	32.824	35.010	33.827	36.628	37.172	37.172	37.550	37.778	36.660	36.550	37.295	37.219	38.934	38.855	37.014	39.139	38.730	37.705	38.115	38.571	43.223	38.163	36.196	36.401	38.571	38.493	38.320	38.241	38.320	35.583	35.510	34.521
251_Hevea_brasiliensis_ZOG_a	27.986	32.049	34.004	44.421	44.421	44.536	44.330	27.758	38.415	35.411	34.021	34.221	35.174	32.174	35.845	35.211	33.803	32.405	33.939	34.152	36.373	37.195	36.585	37.576	36.308	35.656	35.124	36.289	35.670	37.320	37.320	35.464	36.701	37.113	36.495	36.495	36.626	43.173	36.626	34.362	34.568	37.705	37.705	37.113	37.113	37.113	34.086	34.086	32.667
252_Hevea_brasiliensis_ZOG_b	28.956	29.903	32.886	42.799	41.700	42.604	42.406	26.541	36.770	34.414	33.673	33.800	34.331	33.333	35.341	34.387	33.004	32.152	33.800	33.661	36.082	35.214	36.546	36.727	35.600	35.091	34.908	35.861	36.122	37.910	37.755	35.772	37.705	37.910	36.885	36.885	36.327	41.328	36.735	34.765	34.969	37.475	36.275	36.885	35.700	36.885	34.490	34.350	33.333
Manes.08G052700_Org_Mesculenta	28.859	30.426	33.630	43.725	42.885	43.787	43.590	26.541	36.770	35.572	32.994	34.200	35.130	33.815	35.471	34.980	33.597	33.165	35.000	35.049	36.808	36.381	36.874	37.450	36.200	35.830	35.861	36.810	36.179	38.163	37.882	36.032	37.551	37.832	37.347	37.143	37.195	42.491	37.067	35.234	35.306	38.008	36.863	37.755	36.614	37.628	35.102	34.959	34.146
249_Manihot_esculenta_ZOG_a	28.912	31.579	33.705	44.330	44.536	45.473	45.267	27.353	38.337	35.572	33.128	34.836	35.787	33.815	35.976	35.614	34.205	33.165	35.354	34.889	36.978	37.120	37.120	37.702	36.714	36.196	36.082	37.037	36.420	38.272	38.272	36.289	37.654	38.066	37.449	37.243	37.166	42.279	37.166	35.318	35.524	38.241	38.241	37.860	37.860	37.860	35.318	35.318	34.000
222_Juglans_regia_ZOG	32.542	30.409	34.234	44.512	43.281	44.379	44.181	26.884	36.381	34.005	35.583	36.473	37.074	35.652	37.425	36.382	34.394	33.248	36.145	34.577	36.978	36.452	36.895	37.675	37.550	36.308	36.831	37.372	38.115	40.329	40.164	37.551	39.300	39.712	39.506	39.506	37.910	41.729	36.885	36.550	36.550	38.446	37.328	38.272	36.759	38.272	37.166	37.014	34.899
286_Quercus_suber_ZOGd	30.345	29.921	33.560	44.148	43.086	44.200	44.000	28.076	38.067	35.190	35.950	35.081	35.944	35.294	36.308	34.661	32.869	32.737	34.949	33.333	36.042	35.108	35.845	37.045	36.364	35.524	37.630	37.060	37.320	39.337	39.175	38.398	39.959	38.923	39.545	39.337	37.603	42.424	36.777	36.646	36.646	38.144	36.978	37.759	36.400	37.759	36.550	36.401	34.452
285_Quercus_suber_ZOGc	31.379	30.315	34.240	44.969	43.888	44.400	44.200	27.903	38.264	34.684	34.917	35.282	35.944	35.000	36.714	34.661	32.669	32.481	35.556	34.080	36.850	35.700	36.456	37.652	36.768	35.934	38.046	37.888	37.320	39.337	39.175	38.398	40.787	39.337	39.545	39.545	38.430	43.182	37.603	36.853	36.853	38.351	37.177	37.967	36.600	37.967	36.756	36.605	34.452
283_Quercus_suber_ZOGa	30.690	30.297	33.787	44.969	44.153	44.467	44.266	28.049	38.492	34.937	35.124	35.484	36.145	35.000	36.714	34.661	33.068	32.737	35.556	34.080	36.850	35.913	36.253	37.449	36.768	36.140	37.838	37.681	37.113	39.130	38.969	37.988	40.373	38.923	39.337	39.130	38.017	43.182	37.190	36.646	36.646	38.144	37.000	37.552	36.419	37.552	36.756	36.605	34.452
284_Quercus_suber_ZOGb	30.690	30.118	33.787	44.764	43.687	44.400	44.200	28.076	38.264	34.937	35.124	35.484	36.145	35.000	36.714	34.462	32.869	32.737	35.556	34.080	36.850	35.700	36.253	37.449	36.768	35.934	37.838	37.681	37.113	39.130	38.969	37.988	40.373	38.923	39.337	39.130	38.017	43.182	37.190	36.646	36.646	38.144	36.978	37.552	36.200	37.552	36.756	36.605	34.452
126_Citrus_sinensis_b	30.928	31.837	34.685	44.306	44.306	45.455	45.248	28.699	39.919	36.364	35.744	36.626	37.090	35.362	36.939	36.437	34.818	34.359	35.903	35.910	37.685	38.037	37.295	38.493	38.086	36.756	37.474	38.223	36.907	39.175	39.175	36.983	38.763	38.557	37.732	37.938	38.351	43.609	38.144	36.701	36.907	39.425	39.425	38.636	38.636	38.636	36.214	36.214	34.521
41_Citrus_unshiu_CUMW_226820	29.897	31.224	34.234	43.685	43.685	44.835	44.628	28.342	39.715	36.364	35.331	36.008	36.475	34.783	36.531	36.640	35.020	35.128	36.105	35.910	37.482	38.037	37.295	38.289	38.289	36.961	36.646	37.397	36.289	38.557	38.557	36.777	38.351	37.732	37.320	37.113	37.526	43.233	37.320	35.876	36.082	38.604	38.604	37.810	37.810	37.810	35.597	35.597	34.076
Ciclev10004886m.g_Org_Cclement	30.169	30.784	34.529	43.611	42.829	43.936	43.738	27.931	38.235	36.776	35.714	35.471	35.928	35.072	36.345	36.310	34.722	35.550	36.072	36.228	37.632	37.205	37.172	38.353	38.076	36.714	36.961	37.705	36.382	38.776	38.493	36.842	38.776	38.037	37.755	37.551	38.086	44.403	37.959	36.327	36.401	39.104	37.945	38.241	37.302	38.115	35.918	35.772	34.812
125_Citrus_clementina	30.241	31.837	34.685	44.099	44.099	45.248	45.041	28.877	39.511	36.616	35.950	36.420	36.885	35.072	36.735	36.842	35.223	35.385	36.308	35.910	37.685	38.241	37.500	38.493	38.493	36.961	37.060	37.810	36.495	38.763	38.763	37.190	38.763	38.144	37.732	37.526	37.938	43.985	37.938	36.289	36.495	39.220	39.220	38.223	38.223	38.223	36.008	36.008	34.521
orange1.1g039436m.g_Org_Csinen	29.965	30.684	34.307	43.722	43.722	44.743	44.519	28.244	38.767	35.537	36.018	36.526	37.251	35.277	36.424	36.543	34.792	35.294	35.746	35.870	37.453	38.053	37.029	38.106	38.106	36.889	36.771	37.136	35.045	37.500	37.500	37.360	37.723	37.500	37.277	37.277	37.054	42.489	36.830	35.491	35.938	38.667	38.667	37.360	37.360	37.360	35.491	35.491	33.976
42_Citrus_sinensis_a	29.965	30.820	34.474	43.468	43.468	44.494	44.270	28.352	38.938	35.734	36.180	36.689	37.416	35.277	36.585	36.703	34.945	35.493	35.683	36.066	37.618	38.000	36.971	38.053	37.832	36.607	36.937	37.303	35.202	37.668	37.668	37.528	37.892	37.668	37.444	37.444	37.220	42.857	36.771	35.650	36.099	38.839	38.839	37.528	37.528	37.528	35.426	35.426	33.898
68_Corchorus_capsularis	29.032	32.833	37.324	45.197	45.197	45.752	45.534	29.104	39.485	34.828	34.641	36.364	36.638	32.938	35.837	34.468	32.766	32.976	35.256	34.115	36.412	36.344	35.129	37.045	37.339	35.498	35.590	35.652	36.522	38.696	38.696	38.562	38.478	38.696	37.609	38.261	37.826	45.200	38.696	36.087	36.087	38.095	38.095	36.601	36.601	36.601	35.498	35.498	34.107
Gorai.002G227900_Org_Graimondi	29.655	31.791	34.910	44.057	44.057	44.785	44.581	28.445	38.306	34.091	33.881	35.031	35.294	34.211	36.089	35.200	33.000	32.051	34.879	33.831	35.970	36.162	35.091	37.097	36.290	35.102	36.646	36.495	37.295	39.095	38.809	38.241	38.889	40.206	38.889	39.712	38.398	42.697	37.654	36.214	36.289	39.220	38.900	37.526	37.219	37.397	36.140	35.992	34.375
171_Gossypium_raimondii_ZOG	29.655	31.846	35.147	44.124	44.124	45.062	44.856	28.597	38.337	34.010	33.814	35.041	35.306	34.211	35.903	35.211	32.998	31.959	34.818	33.584	35.986	36.179	35.031	37.045	36.105	35.041	36.383	36.439	37.113	38.923	38.763	38.144	38.716	40.166	38.716	39.545	38.223	42.424	37.603	36.025	36.232	39.175	38.934	37.344	37.113	37.344	36.082	35.934	34.157
203_Gossypium_hirsutum_ZOG	30.070	32.444	35.374	44.885	44.885	45.833	45.625	28.725	38.809	34.264	34.375	35.477	36.364	34.211	36.345	35.642	33.401	31.959	35.174	33.835	36.280	36.420	35.464	37.295	36.756	35.404	36.611	36.667	37.708	39.167	39.167	38.622	38.958	40.625	38.958	39.583	38.333	43.182	37.708	36.250	36.458	39.419	39.419	37.161	37.161	37.161	36.307	36.307	34.382
215_Gossypium_arboreum_ZOG	29.720	32.238	35.147	44.676	44.676	45.625	45.417	28.546	38.604	34.010	34.167	35.477	35.950	33.918	36.140	35.438	33.198	31.701	34.969	33.333	35.871	36.214	35.258	37.090	36.345	35.197	36.402	36.458	37.500	38.958	38.958	38.413	38.750	40.417	38.750	39.375	38.125	42.803	37.500	36.042	36.250	39.212	39.212	36.952	36.952	36.952	36.100	36.100	34.157
313_Theobroma_cacao_ZOGb	31.379	30.270	36.486	44.490	42.829	43.529	43.444	29.160	39.181	35.354	35.318	36.089	36.747	33.626	38.306	37.052	35.060	34.872	37.097	36.318	38.792	37.911	38.540	40.524	39.113	37.551	37.888	38.351	38.320	40.123	40.041	38.980	40.123	41.237	40.123	40.947	40.246	45.693	40.123	37.243	37.526	40.246	38.356	38.969	35.568	39.050	36.140	35.992	33.705
36_Theobroma_cacao	31.379	33.537	36.652	44.628	44.628	45.567	45.567	30.071	40.244	35.190	35.258	36.550	37.219	33.626	38.211	37.298	35.282	34.704	37.045	36.250	38.747	39.715	38.571	40.568	39.024	37.500	37.759	38.223	38.351	40.083	40.000	39.256	40.083	41.116	40.083	40.909	40.206	45.660	40.000	37.190	37.397	40.123	40.041	38.923	38.843	38.923	36.008	35.934	33.632
216_Theobroma_cacao_ZOG_isoX1	31.034	33.537	36.878	44.835	44.835	45.773	45.773	29.893	40.447	35.190	35.258	36.550	37.219	33.626	38.211	37.298	35.282	34.704	37.045	36.250	38.949	39.715	38.776	40.568	39.024	37.500	37.759	38.223	38.144	39.876	39.794	39.256	40.083	41.322	40.083	40.909	40.206	45.660	40.000	37.190	37.397	40.123	40.041	38.923	38.843	38.923	36.008	35.934	33.632
269_Durio_zibethinus_ZOG	31.469	32.582	35.294	45.417	45.417	46.362	46.154	28.674	39.344	34.684	35.135	36.025	36.495	32.749	36.680	36.179	33.943	33.676	35.918	35.250	37.635	37.372	36.626	38.241	37.500	36.364	36.952	36.798	37.838	39.293	39.293	38.333	39.501	39.917	39.085	39.293	38.877	43.396	38.046	36.590	36.798	39.130	39.130	37.292	37.292	37.292	34.990	34.990	32.735
287_Carica_papaya_ZOG	28.307	29.185	32.748	41.398	40.818	41.018	40.818	26.019	35.986	33.936	33.080	34.948	35.207	32.875	34.293	34.740	32.756	32.237	33.485	33.096	34.909	35.137	34.431	36.107	34.688	34.917	35.276	36.644	35.674	38.006	37.851	35.384	37.185	36.980	36.774	36.980	35.806	40.602	34.988	33.694	33.900	36.010	35.078	34.998	34.086	34.998	34.917	34.775	33.502
258_Chenopodium_quinoa_ZOG_b	31.359	31.084	32.731	42.355	42.355	43.093	43.093	28.265	35.656	31.313	33.333	34.560	35.031	33.333	35.378	35.282	34.073	30.457	34.818	31.605	35.103	37.423	37.755	37.475	37.195	35.670	35.759	36.307	36.646	38.095	38.095	36.646	37.681	38.923	38.095	38.095	37.474	41.509	37.474	34.576	34.576	36.907	36.907	36.100	36.100	36.100	35.185	35.185	32.517
49_Spinacia_oleracea_b	30.314	31.493	33.183	43.388	43.388	44.536	44.536	28.623	36.270	33.081	34.979	36.605	36.864	33.623	37.219	34.476	33.065	31.472	35.223	32.593	36.115	37.219	37.347	37.475	36.382	35.670	35.759	36.722	37.060	38.716	38.716	37.060	38.302	37.267	38.095	38.095	38.302	43.396	38.716	34.990	35.197	37.732	37.732	37.759	37.759	37.759	35.802	35.802	33.853
262_Spinacia_oleracea_ZOG_c	30.314	31.697	33.409	43.595	43.595	44.742	44.742	28.623	36.270	33.333	35.185	36.810	37.067	33.913	37.219	34.677	33.266	31.472	35.223	32.593	36.115	37.219	37.347	37.475	36.382	35.670	35.967	36.929	37.267	38.923	38.923	37.267	38.509	37.474	38.302	38.302	38.509	43.774	38.923	34.990	35.197	37.938	37.938	37.967	37.967	37.967	35.802	35.802	33.853
256_Chenopodium_quinoa_ZOG_g	29.577	29.691	33.257	42.500	42.500	42.620	42.412	26.306	36.495	32.570	35.270	36.289	36.756	32.551	37.526	35.366	33.740	33.333	35.510	33.666	35.594	37.113	36.831	38.398	36.270	35.759	35.430	35.565	36.117	37.370	37.370	37.161	38.205	36.743	36.743	37.787	36.458	42.045	35.833	34.029	33.820	35.759	35.759	35.983	35.983	35.983	34.232	34.232	33.034
48_Spinacia_oleracea_a	28.571	30.802	33.941	43.255	43.255	43.803	43.590	26.335	37.342	34.439	34.968	36.287	36.555	33.434	37.131	34.511	32.640	33.590	34.864	34.414	35.367	36.498	36.287	37.185	35.849	35.532	35.193	35.546	36.325	38.034	38.034	36.538	37.821	36.538	36.111	36.538	36.461	43.561	35.821	33.333	33.333	35.532	35.532	36.617	36.617	36.617	34.183	34.183	33.933
261_Spinacia_oleracea_ZOG_a	29.514	29.741	33.864	43.238	42.713	43.030	42.828	26.491	37.126	34.606	34.979	35.944	36.200	34.018	37.525	34.861	33.068	33.760	35.081	34.577	35.840	36.128	36.585	37.449	36.089	35.934	35.759	36.100	36.907	38.716	38.557	36.680	38.509	37.267	36.853	37.267	36.907	43.774	36.289	34.161	34.161	36.082	35.412	37.344	36.437	37.344	34.979	34.836	34.081
161_Beta_vulgaris_vulgaris_ZOG	31.338	32.165	34.852	41.042	41.042	42.412	42.204	27.207	38.144	33.842	36.515	36.701	37.372	34.018	37.526	35.163	33.333	33.077	34.898	34.165	36.410	37.526	37.449	37.988	37.090	36.590	35.430	35.983	38.413	39.875	39.875	37.370	39.040	38.622	37.996	37.996	38.125	44.697	38.333	35.491	35.491	37.006	37.006	38.703	38.703	38.703	35.270	35.270	33.483
259_Chenopodium_quinoa_ZOG_a	30.282	29.278	32.802	41.875	41.875	42.620	42.620	27.568	38.144	32.824	35.892	36.289	37.577	31.965	37.732	34.959	32.927	32.564	34.898	33.167	36.002	36.495	36.420	37.782	35.861	35.135	34.172	34.310	36.534	37.787	37.787	35.282	37.996	36.952	36.534	36.326	35.625	42.045	35.417	33.820	33.820	34.304	34.304	35.983	35.983	35.983	33.195	33.195	31.236
263_Spinacia_oleracea_ZOG_b	29.930	29.897	33.030	41.875	41.875	42.827	43.035	27.748	37.938	33.588	35.685	36.289	37.372	32.258	37.732	34.553	32.724	31.795	34.898	33.416	36.002	36.289	35.597	36.756	36.066	35.343	35.430	35.146	37.787	39.248	39.248	37.161	38.831	38.413	37.578	37.787	37.083	43.939	37.292	34.447	34.238	35.135	35.135	36.611	36.611	36.611	34.647	34.647	33.034
AHYPO_000044_Org_Ahypochondria	26.644	24.012	33.634	40.530	38.760	39.458	39.382	23.509	33.269	31.899	33.402	33.735	34.400	30.499	35.700	32.669	31.275	32.737	33.871	33.747	34.734	33.013	34.483	36.235	34.274	34.086	34.440	34.161	34.908	36.907	36.831	35.102	37.526	35.950	35.464	36.701	35.934	43.985	35.597	32.990	33.471	34.774	32.946	34.711	29.881	34.783	32.854	32.720	31.696
223_Beta_vulgaris_vulgaris_ZOG	28.369	30.642	32.802	42.678	42.678	43.424	43.424	28.029	37.267	33.333	35.625	37.267	37.732	32.258	36.853	35.102	33.469	33.590	35.246	33.915	36.149	38.302	37.190	38.763	36.420	35.699	35.789	36.345	36.268	37.736	37.736	36.268	37.945	36.897	36.688	37.317	35.774	42.424	35.774	34.591	34.801	35.491	35.491	36.765	36.765	36.765	35.208	35.208	33.258
255_Chenopodium_quinoa_ZOG_e	29.861	30.505	33.485	42.418	42.331	43.061	43.061	27.434	35.354	31.298	33.951	34.141	34.809	31.765	35.772	35.729	34.331	33.077	34.949	32.918	36.115	37.374	36.531	37.525	37.576	36.420	34.583	35.343	36.646	38.046	37.888	36.550	39.212	37.552	37.967	37.552	37.267	43.346	37.060	35.135	35.343	36.853	36.327	37.083	36.756	37.083	33.402	33.265	31.236
257_Chenopodium_quinoa_ZOG_f	32.056	32.377	34.852	42.236	42.236	43.388	43.388	27.957	37.705	34.097	37.938	37.705	38.163	34.604	37.705	36.970	35.152	33.077	36.308	33.666	37.405	38.320	37.219	38.367	37.678	36.983	36.875	37.630	38.174	40.249	40.249	37.967	39.419	39.004	38.589	38.174	39.337	45.455	39.545	36.722	37.137	38.636	38.636	39.917	39.917	39.917	35.052	35.052	33.034
Migut.K00100_Org_Mguttatus_pep	25.965	29.388	32.802	42.029	42.029	43.595	43.595	27.599	37.219	36.410	34.021	35.306	36.456	34.513	34.898	32.661	30.645	32.474	34.211	32.500	34.077	36.939	34.146	34.888	34.756	34.568	36.307	36.777	36.701	38.302	38.430	36.495	37.888	37.137	37.888	36.853	35.318	41.418	35.185	32.784	32.851	35.802	35.656	36.364	36.214	36.439	34.568	34.631	33.408
303_Mimulus_guttatus_ZOGd	25.965	29.157	33.791	41.951	41.951	43.796	43.796	27.835	37.019	36.593	34.307	35.971	37.560	34.513	35.492	33.570	31.206	33.016	33.967	34.663	35.000	37.410	34.129	35.238	34.606	34.625	36.919	36.983	37.226	39.120	39.173	37.470	37.897	38.142	38.875	37.897	35.593	44.330	34.867	32.360	32.603	36.320	36.145	36.829	36.650	36.829	35.437	35.507	34.232
301_Mimulus_guttatus_ZOGb	25.263	29.388	32.574	39.876	39.876	40.825	40.825	26.476	35.583	34.783	33.539	34.490	35.845	33.038	34.286	32.661	30.645	31.186	33.198	31.500	33.483	35.306	33.537	34.483	34.350	34.156	34.647	34.917	34.639	36.646	36.777	34.845	36.439	35.270	35.818	34.990	34.497	40.299	34.774	32.371	32.438	34.774	34.631	35.331	35.185	35.404	32.716	32.787	31.166
304_Mimulus_guttatus_ZOGe	26.316	29.388	33.030	42.149	42.149	42.887	42.887	27.907	37.628	36.573	35.185	36.327	37.475	35.103	34.898	33.468	31.452	31.959	34.413	32.250	34.288	36.327	34.146	35.294	34.553	34.362	36.100	36.364	36.289	38.302	38.430	36.701	37.474	37.137	37.888	37.060	35.318	41.418	35.391	33.608	33.678	36.008	35.861	36.570	36.420	36.646	34.774	34.836	33.408
225_Ipomoea_nil_ZOG_a	29.021	30.612	34.404	43.388	43.388	44.948	44.742	27.500	37.755	35.641	35.124	36.253	35.569	34.218	36.049	34.608	32.394	33.850	35.903	32.663	35.449	37.271	35.438	36.917	37.120	37.113	38.877	38.923	37.888	39.917	39.752	38.557	40.748	39.085	38.254	38.877	36.701	42.642	37.113	34.990	35.197	37.938	37.628	36.929	36.626	36.929	36.495	36.345	35.135
124_Solanum_tuberosum	27.562	33.058	35.616	44.050	44.050	44.583	44.375	28.649	38.969	36.735	36.590	36.495	36.756	34.412	34.774	35.772	33.943	33.419	34.694	33.500	36.002	37.732	36.701	36.756	36.270	35.967	39.749	41.042	39.792	41.458	41.458	40.000	40.417	40.625	40.000	40.000	39.004	46.792	37.759	38.046	37.838	38.302	38.302	39.583	39.583	39.583	36.777	36.777	35.650
227_Nicotiana_attenuata_ZOG_d	28.622	33.264	35.845	43.424	43.424	44.583	44.583	28.108	38.144	35.714	35.759	36.082	36.345	34.706	36.008	35.569	33.740	33.162	35.306	33.000	35.594	38.144	36.701	36.550	37.090	36.590	38.703	39.583	37.917	39.792	39.792	37.917	39.167	38.958	38.333	38.750	39.627	45.283	39.004	37.214	37.006	37.888	37.888	38.750	38.750	38.750	36.364	36.364	34.978
147_Nicotiana_tomentosiformis	27.562	32.851	35.160	41.962	41.962	42.917	42.917	27.568	37.938	36.480	34.304	35.258	35.524	32.353	34.774	34.553	32.520	32.648	33.878	32.500	34.981	36.082	35.464	35.318	34.836	34.511	38.285	38.958	37.787	39.375	39.375	37.708	38.542	38.750	37.917	38.333	38.797	46.038	37.759	37.006	36.798	37.474	37.474	38.125	38.125	38.125	35.744	35.744	34.529
152_Nicotiana_sylvestris_ZOG_e	27.562	33.264	35.616	42.589	42.589	43.542	43.542	28.468	38.351	36.990	35.759	36.289	36.550	33.235	36.008	35.163	33.333	32.905	34.694	33.000	35.798	37.113	35.876	35.934	36.270	35.551	38.912	39.583	38.125	40.208	40.208	38.958	39.167	39.167	38.542	38.958	39.212	47.170	38.797	38.046	37.838	38.716	38.716	38.958	38.958	38.958	36.157	36.157	34.978
55_Dorcoceras_hygrometricum_ZO	28.322	31.846	34.382	41.598	41.598	43.354	43.149	26.465	34.888	31.579	32.653	34.077	33.131	30.548	34.818	33.000	31.400	30.556	33.534	32.678	34.219	34.888	35.020	35.556	35.081	34.765	34.845	35.318	34.702	36.345	36.345	35.729	36.961	36.756	36.756	37.166	37.295	41.636	37.090	34.836	34.836	36.939	36.939	35.729	35.729	35.729	33.809	33.809	32.522
Cucsa.191200_Org_Csativus_pept	29.861	29.293	32.506	42.623	42.623	42.536	42.331	27.531	37.728	34.177	35.174	36.105	35.556	35.673	34.615	33.800	32.000	32.481	33.199	32.673	35.152	36.105	35.497	35.354	35.484	33.673	37.137	37.397	36.214	38.223	38.144	35.861	37.320	37.190	37.113	36.289	36.082	40.000	35.331	34.091	34.369	36.495	36.270	38.095	37.860	38.174	35.451	35.306	33.630
273_Cucurbita_maxima_ZOG	29.577	31.687	33.864	43.841	43.841	44.583	44.375	28.468	38.144	34.351	35.135	37.320	37.166	35.294	35.391	35.163	32.927	32.391	34.490	33.416	36.206	37.113	36.364	36.550	36.680	35.892	37.736	37.996	37.866	39.749	39.749	37.787	38.622	38.622	38.413	37.787	38.494	43.346	38.365	36.897	36.897	37.292	37.292	39.623	39.623	39.623	36.646	36.646	34.753
206_Daucus_sativus_sativus_ZOG	28.179	30.675	32.500	44.124	44.124	44.444	44.444	29.643	37.959	36.041	33.265	36.122	36.179	34.203	35.306	35.484	33.669	32.481	35.354	33.085	35.913	36.810	36.327	36.253	34.686	34.631	36.515	36.853	36.983	38.636	38.636	36.929	37.603	37.810	37.397	37.397	36.907	42.748	36.701	35.258	35.258	36.345	36.345	36.777	36.777	36.777	36.961	36.961	34.676
Solyc04g016200.1_Org_Slycopers	27.599	31.263	33.333	40.042	40.042	39.540	39.331	27.174	37.344	35.369	33.820	33.333	33.264	30.088	35.818	34.151	32.720	32.564	34.292	33.831	34.715	34.990	34.227	35.597	34.639	34.447	35.084	35.146	34.172	36.478	36.345	36.059	37.107	36.134	36.059	36.059	36.743	43.071	35.565	35.146	35.430	36.743	36.743	36.897	36.897	36.765	33.125	33.125	31.920
Solyc10g079350.1_Org_Slycopers	29.021	30.250	35.000	41.358	39.412	39.530	39.530	25.557	35.728	34.184	34.576	35.412	35.070	32.448	35.903	34.531	32.934	31.795	34.343	31.841	34.022	34.556	35.845	36.640	34.949	35.185	36.590	37.060	36.701	38.923	38.636	37.500	39.752	39.004	38.302	38.923	38.683	44.569	37.320	35.331	35.404	37.526	35.534	38.716	36.647	38.589	34.568	34.426	32.886
205_Daucus_sativus_sativus_ZOG	29.078	30.165	31.735	41.336	41.336	42.500	42.292	26.895	36.570	32.398	35.135	34.091	34.774	32.059	34.639	33.605	31.772	32.134	34.151	35.000	36.689	36.570	35.258	36.831	35.729	34.855	34.454	35.146	34.100	35.565	35.565	34.728	35.146	35.565	34.519	35.356	36.534	41.288	36.117	35.356	35.146	35.417	35.417	35.430	35.430	35.430	34.855	34.855	33.483
305_Mimulus_guttatus_ZOGf	27.018	30.061	31.166	40.909	40.909	41.031	41.031	27.240	35.656	33.584	32.099	32.238	31.828	31.105	34.151	33.401	31.984	30.380	33.130	29.803	31.994	35.714	33.333	34.483	34.082	33.951	35.833	35.892	35.625	37.083	37.083	35.491	37.083	36.042	36.250	36.042	35.759	42.537	34.927	33.472	33.680	36.439	36.439	36.042	36.042	36.042	34.990	34.990	33.630
186_Solanum_pennellii_ZOG	28.623	31.237	33.179	41.314	41.525	41.438	41.438	27.706	36.134	32.984	36.229	37.185	37.317	35.045	36.421	35.759	33.680	32.718	34.375	33.590	36.411	36.842	36.765	36.820	36.402	36.017	38.217	39.195	38.217	40.552	40.552	38.723	40.426	39.787	39.574	40.638	37.053	41.729	36.998	35.394	35.608	37.895	37.895	39.195	39.195	39.195	35.654	35.654	34.096
Solyc10g079930.1_Org_Slycopers	28.315	30.801	33.256	41.250	41.458	41.372	41.372	27.306	35.950	33.681	36.268	36.777	36.907	35.152	35.818	35.102	33.061	32.632	34.227	33.673	35.961	36.364	36.232	36.289	35.876	35.639	38.819	39.916	38.574	41.053	40.756	38.831	40.717	39.958	39.873	40.928	37.292	42.910	37.107	35.729	35.805	38.075	37.888	39.496	39.293	39.368	35.983	35.833	34.852
115_Solanum_lycopersicum_ZOG_a	28.727	31.447	33.411	41.826	42.038	42.161	42.161	27.757	36.421	33.508	36.518	37.474	37.605	35.152	36.211	35.551	33.472	32.454	34.447	33.333	36.202	36.632	36.555	36.611	36.268	35.881	38.936	40.042	38.723	41.064	41.064	39.019	40.725	40.085	39.872	40.938	37.342	42.481	37.288	35.684	35.897	38.186	38.186	39.490	39.490	39.490	36.076	36.076	34.554
230_Coffea_arabica_ZOGd	31.488	30.097	34.234	42.480	41.142	41.650	41.454	27.101	36.062	34.848	35.510	35.130	35.458	32.070	35.282	34.921	33.730	32.316	34.137	33.580	35.189	34.825	35.282	35.743	34.940	34.286	37.449	37.705	36.605	38.604	38.525	38.211	40.329	38.351	38.272	38.889	38.241	42.910	37.295	35.451	35.729	38.446	36.986	38.193	36.542	38.272	36.327	36.179	34.812
231_Coffea_arabica_ZOGe	29.758	29.264	33.032	42.683	41.096	41.211	41.016	26.962	35.271	34.848	35.102	34.132	34.661	32.070	34.879	34.722	33.532	32.061	33.735	33.168	35.294	34.623	34.879	35.341	34.538	33.878	36.831	37.295	36.066	38.066	37.910	37.067	38.969	37.732	37.732	38.351	37.295	43.071	37.090	35.524	35.729	37.628	35.992	37.860	36.008	37.860	35.510	35.366	34.000
232_Coffea_arabica_ZOGf	30.796	30.739	33.937	42.480	41.257	41.569	41.373	27.055	36.381	35.354	35.102	34.731	35.060	32.653	35.484	35.317	34.127	33.079	34.739	34.406	36.501	35.534	35.484	35.944	35.141	34.694	37.654	37.705	36.066	38.272	38.115	37.678	39.588	38.144	38.144	38.763	38.115	43.820	36.885	35.318	35.524	38.446	36.719	38.066	36.346	38.066	35.714	35.569	34.222
29_Coffea_canephora_a	28.028	27.767	31.222	42.886	41.373	41.879	41.683	24.957	34.369	33.333	33.878	33.932	33.865	31.487	33.266	33.730	33.135	31.552	32.731	32.426	34.489	33.915	34.073	34.337	33.333	32.857	34.979	35.861	34.221	35.802	35.656	35.845	37.938	36.082	35.876	36.289	35.451	40.824	35.246	33.470	33.676	35.174	33.723	36.214	34.706	36.214	34.490	34.350	33.111
228_Coffea_arabica_ZOGb	28.028	27.767	31.222	42.886	41.373	41.879	41.683	24.957	34.369	33.333	33.878	34.132	34.064	31.487	33.266	33.730	33.135	31.552	32.731	32.426	34.489	33.915	34.073	34.337	33.333	32.857	34.979	35.861	34.221	35.802	35.656	36.049	38.144	36.082	35.876	36.289	35.451	40.824	35.246	33.470	33.676	35.174	33.723	36.214	34.706	36.214	34.490	34.350	33.111
227_Coffea_arabica_ZOGa	27.682	27.961	32.353	42.073	40.588	40.900	40.705	25.641	34.563	33.838	33.061	33.134	33.068	31.487	32.258	32.937	32.341	30.789	32.129	31.683	33.885	33.140	33.468	33.936	32.731	32.245	33.951	34.631	33.811	35.597	35.451	35.031	37.113	35.464	35.464	36.082	35.246	40.449	35.246	33.265	33.470	35.583	33.918	36.008	34.510	36.008	34.286	34.146	33.111
229_Coffea_arabica_ZOGc	27.682	27.767	32.127	41.870	40.392	40.705	40.509	25.641	34.369	33.586	33.265	33.533	33.466	31.487	32.258	33.135	32.738	30.789	31.727	31.931	34.086	33.527	33.266	33.936	32.530	32.449	34.156	34.836	34.016	35.802	35.656	34.623	36.495	35.052	35.052	35.670	35.041	40.075	35.041	33.470	33.265	35.378	33.918	36.420	34.902	36.420	34.286	34.146	33.111
166_Sesamum_indicum_ZOG_a	27.875	29.941	33.941	40.900	39.526	41.420	41.223	26.471	35.433	34.860	33.676	33.735	33.667	33.431	34.483	34.132	32.335	32.051	34.747	33.167	35.103	35.156	35.497	36.162	36.162	35.934	36.232	36.289	35.670	37.681	37.526	36.066	38.174	37.967	37.552	37.759	37.320	43.233	36.495	35.124	35.537	37.243	35.756	38.923	37.549	38.923	35.113	34.969	33.110
272_Olea_europaea_sylvestris_Z	29.749	31.809	34.169	41.597	41.597	42.977	42.767	26.679	35.343	32.570	31.590	33.195	32.919	31.858	35.685	34.221	32.377	32.564	35.185	31.671	34.446	36.307	34.711	35.670	35.537	34.937	37.395	37.866	36.975	38.655	38.655	38.445	38.655	38.655	38.235	38.025	38.365	43.609	37.107	35.849	36.268	37.996	37.996	37.815	37.815	37.815	35.417	35.417	33.781
270_Olea_europaea_sylvestris_Z	26.132	30.118	33.257	43.149	42.147	42.063	41.865	26.990	35.039	33.588	33.881	33.936	33.066	32.845	34.686	33.134	31.737	32.564	34.343	32.419	34.901	34.381	34.483	35.758	35.354	34.702	36.439	36.701	37.526	39.337	39.381	36.475	38.174	38.382	37.759	37.552	36.495	43.609	35.876	34.298	34.504	37.654	36.364	38.095	36.779	38.095	34.497	34.560	32.886
271_Olea_europaea_sylvestris_Z	28.920	32.335	35.535	41.513	40.927	41.650	41.449	27.145	36.727	34.606	33.881	33.936	33.267	31.085	35.497	34.132	32.735	32.564	35.152	32.170	34.901	35.458	35.903	36.364	35.556	35.318	37.267	37.320	37.526	39.130	39.175	37.295	39.212	39.004	38.797	38.797	39.381	46.617	38.557	36.364	36.570	38.272	37.275	39.337	38.306	39.337	35.113	35.174	33.557
Eucgr.A02330_Org_Egrandis_pept	27.178	32.114	34.607	42.975	42.975	43.711	43.711	28.315	37.755	35.354	34.433	35.234	35.497	34.783	34.350	34.940	33.133	34.430	33.871	34.152	35.495	36.660	36.179	37.247	35.425	35.041	36.983	36.626	37.037	39.300	39.175	36.008	37.243	38.351	37.243	37.037	37.577	43.657	37.654	35.318	35.391	37.705	37.705	37.037	37.037	36.907	35.583	35.583	34.513
Eucgr.A02329_Org_Egrandis_pept	29.537	33.404	35.731	42.094	42.094	42.857	42.857	28.361	36.441	34.896	34.681	35.307	34.737	33.626	36.076	36.667	34.792	36.387	35.983	35.623	37.324	38.478	38.526	39.076	37.815	36.943	37.768	37.393	37.687	39.615	39.615	36.617	37.687	38.544	38.116	37.045	38.462	43.922	38.675	36.325	36.538	38.511	38.511	37.473	37.473	37.473	35.669	35.669	34.703
156_Eucalyptus_grandis_ZOG	30.175	33.402	35.520	42.443	42.443	43.388	43.388	28.136	36.961	34.937	34.433	35.246	34.694	33.430	36.196	36.364	34.545	35.878	35.903	35.396	37.405	38.115	38.163	38.697	37.475	36.420	38.254	37.681	37.967	39.834	39.834	36.100	38.174	38.589	37.967	37.344	38.923	43.985	39.130	36.853	37.060	38.969	38.969	37.759	37.759	37.759	36.626	36.626	35.412
Eucgr.A02326_Org_Egrandis_pept	26.990	31.187	33.784	42.740	42.740	43.673	43.673	27.176	37.172	34.430	33.197	35.081	35.743	34.302	35.614	34.990	32.803	34.772	35.271	34.236	35.553	36.694	36.290	36.546	36.273	34.827	36.701	37.372	37.628	40.041	39.754	36.456	38.604	38.272	37.577	37.372	37.219	43.284	37.090	36.066	36.140	37.423	37.120	36.550	36.253	36.420	35.714	35.569	34.590
Eucgr.A02328_Org_Egrandis_pept	29.066	32.577	36.111	43.125	43.125	44.491	44.491	27.928	37.603	34.286	32.917	35.464	36.961	34.593	36.420	35.772	33.537	35.509	35.656	35.533	36.840	37.938	37.449	37.988	37.705	36.175	37.131	37.605	37.945	40.632	40.461	36.743	38.105	38.737	37.684	37.263	38.365	44.141	38.365	36.134	36.345	37.866	37.552	37.263	36.952	37.263	36.326	36.175	35.080
Eucgr.A02320_Org_Egrandis_pept	30.961	33.951	35.586	43.542	43.542	44.699	44.699	28.288	38.430	36.111	33.610	35.670	36.140	35.088	36.214	36.382	34.553	36.548	37.143	36.207	37.151	38.763	37.988	38.934	37.910	37.681	36.820	37.292	37.500	39.792	39.666	38.125	38.750	38.622	38.542	37.917	38.877	44.776	38.542	36.798	36.875	38.382	38.382	37.708	37.708	37.578	37.474	37.474	36.364
Eucgr.A02321_Org_Egrandis_pept	31.690	33.742	35.763	44.513	44.513	45.661	45.661	28.853	39.836	37.596	33.402	36.066	36.531	35.988	36.810	37.172	35.354	37.018	37.525	36.908	37.937	39.549	38.776	39.715	38.493	37.654	38.125	38.174	38.302	40.664	40.456	38.095	39.834	39.917	39.627	39.004	39.425	45.149	39.095	37.113	37.190	38.889	38.809	37.810	37.732	37.681	38.351	38.272	36.996
Eucgr.A02323_Org_Egrandis_pept	31.338	33.742	35.535	43.478	43.478	44.421	44.421	28.495	39.014	37.596	32.990	35.656	35.918	35.693	36.401	36.364	34.343	37.018	36.714	36.908	37.937	38.525	38.163	38.697	37.882	37.243	37.708	37.967	37.474	39.834	39.627	37.474	39.419	39.501	39.212	38.589	39.220	45.522	38.889	36.907	37.190	38.477	38.398	37.810	37.732	37.681	37.113	37.037	36.099
Eucgr.A02314_Org_Egrandis_pept	27.758	31.893	34.685	44.167	44.167	45.114	45.114	27.748	38.017	35.606	33.195	35.464	35.729	34.503	36.214	35.976	34.146	35.279	36.327	35.222	36.132	38.144	37.577	38.525	37.295	36.853	36.820	37.083	36.875	39.167	39.040	37.500	38.542	38.831	38.333	37.500	38.046	45.522	37.917	35.759	35.833	37.344	37.344	36.667	36.667	36.534	36.439	36.439	35.255
Eucgr.A02308_Org_Egrandis_pept	27.402	32.251	34.762	44.639	44.639	45.633	45.633	27.068	36.876	34.048	33.987	35.498	36.853	34.795	36.285	36.247	34.328	36.388	37.045	35.602	36.704	38.528	37.716	39.140	37.419	36.522	36.484	36.761	36.842	39.254	39.254	36.623	37.939	37.719	37.500	36.842	37.856	45.082	37.637	35.011	35.449	37.037	37.037	36.184	36.184	36.184	35.730	35.730	34.507
Eucgr.A02318_Org_Egrandis_pept	27.402	32.305	34.685	44.583	44.583	45.738	45.738	27.387	37.810	35.606	34.232	35.258	35.934	35.088	36.831	36.382	34.553	36.294	36.939	36.207	37.558	38.763	38.193	39.344	37.910	37.474	37.657	37.917	37.917	40.417	40.292	38.333	39.583	39.457	38.958	38.333	38.254	44.776	38.125	36.175	36.250	37.967	37.967	37.292	37.292	37.161	36.853	36.853	35.920
264_Helianthus_annuus_ZOG	27.586	28.429	31.293	40.408	39.839	40.964	40.964	27.098	35.388	32.741	33.197	33.735	34.400	30.321	35.700	33.201	31.213	31.458	34.073	32.754	34.962	34.791	35.758	36.089	34.608	34.490	36.025	36.495	36.420	38.223	38.272	36.196	38.430	38.017	36.570	37.810	35.802	39.245	35.391	34.783	34.783	35.524	34.800	36.364	35.614	36.364	34.016	33.878	32.366
312Theobroma_cacao_ZOGa	28.720	30.452	34.240	43.788	42.659	43.366	43.168	25.907	34.314	34.684	33.742	36.473	35.928	32.070	35.223	34.325	32.738	34.949	35.412	33.663	35.294	35.098	35.685	36.620	34.739	34.623	36.157	37.037	38.193	39.175	39.014	36.531	37.938	38.144	36.495	37.526	38.604	45.113	37.577	35.551	35.551	36.475	35.108	37.732	36.310	37.732	33.947	33.809	32.739
204_Daucus_carota_sativus_ZOG_	28.571	30.785	32.955	42.797	42.797	42.292	42.292	28.881	36.983	35.115	33.056	35.124	36.214	36.443	37.190	36.179	34.756	34.694	36.939	34.243	36.410	38.351	37.166	37.500	36.475	36.025	36.059	36.534	35.774	37.448	37.448	36.820	37.657	37.866	37.866	37.866	37.370	42.697	37.161	36.287	36.709	37.500	37.500	36.820	36.820	36.820	35.551	35.551	33.857
90_Vitis_vinifera_ZOG_a	28.322	29.191	33.105	43.852	42.629	43.539	43.340	26.863	35.630	33.163	35.597	33.669	34.337	33.235	34.756	35.000	33.400	33.162	34.211	34.000	36.797	35.108	35.366	35.497	35.628	35.729	35.967	36.025	37.810	39.419	39.256	35.729	37.967	38.174	37.344	37.137	35.744	41.353	35.950	35.000	35.000	37.320	35.842	37.137	35.657	37.137	34.362	34.221	32.511
82_Aquilegia_coerulea_c	32.404	35.200	37.727	46.122	45.657	46.169	45.968	29.123	38.878	39.186	38.320	38.956	39.000	38.304	38.134	35.586	33.996	36.480	37.425	35.732	37.381	37.525	38.259	38.990	37.223	36.531	40.748	41.408	37.938	40.580	40.412	39.549	42.236	40.994	40.787	40.373	41.116	48.679	40.289	38.382	38.589	41.443	40.524	41.701	40.771	41.701	37.988	37.832	36.689
160_Nelumbo_nucifera_ZOG_c	33.451	35.185	37.500	46.458	46.458	48.233	48.025	30.270	40.206	37.245	36.307	38.969	39.425	39.474	38.144	37.931	36.511	36.061	36.864	35.572	37.354	39.918	38.934	39.673	38.650	37.603	40.167	41.042	40.919	42.797	42.797	40.919	42.797	41.545	41.336	41.545	41.042	47.170	40.208	39.958	39.958	41.079	41.079	42.589	42.589	42.589	39.545	39.545	37.668
158_Nelumbo_nucifera_ZOG_a	33.451	35.185	37.500	48.750	48.750	49.064	48.857	30.505	40.909	37.596	38.174	40.619	41.770	40.936	41.322	40.447	38.821	38.462	39.796	38.155	40.288	42.300	41.803	42.449	42.008	40.412	39.666	40.541	39.958	41.632	41.632	39.457	41.754	40.919	40.919	40.501	41.545	47.925	40.084	40.252	40.461	42.412	42.412	41.423	41.632	41.632	39.337	39.337	37.220
159_Nelumbo_nucifera_ZOG_b	32.000	35.818	38.565	47.170	47.170	48.117	47.908	29.220	39.501	37.028	37.161	39.627	40.580	40.653	38.046	37.938	36.289	36.990	37.888	38.213	39.629	41.042	39.419	40.373	39.834	38.413	38.866	40.167	39.496	41.387	41.387	39.916	41.597	40.336	40.546	39.916	41.090	48.529	40.252	39.789	40.000	42.050	42.050	41.597	41.807	41.807	37.996	37.996	36.807
[truncated: 327 more columns]
