# Supplementary material for: Evolutionary diversification of cytokinin-specific glucosyltransferases in angiosperms and enigma of missing cis-zeatin O-glucosyltransferase gene in Brassicaceae
Source: Sci Rep. 2021 Apr 12;11:7885. doi: 10.1038/s41598-021-87047-8 (PMC8041765; doi:10.1038/s41598-021-87047-8)
Supplement: Supplementary file 6 — Supplementary Table S3. [file 41598_2021_87047_MOESM6_ESM.xlsx]

## Sheet: List1
Evolutionary diversification of cytokinin-specific glucosyltransferases in angiosperms and enigma of missing cis-zeatin O-glucosyltransferase gene in Brassicaceae
Lenka Záveská Drábková, David Honys and Václav Motyka
Supplement Table 3. List of sequences used for analyses with labels used in trees and accession numbers. Accessions in italics are from Phytozome v12.
Species	Label within trees	Accession number
Aegilops tauschii tauschii	Aegilops_tauschii_tauschii_ZOG_a	XP_020182396.1
	Aegilops_tauschii_tauschii_ZOG_b	XP_020177993.1
	Aegilops_tauschii_tauschii_ZOG_c	XP_020177975.1
	Aegilops_tauschii_tauschii_ZOG1_a	XP_020173278.1
	Aegilops_tauschii_tauschii_ZOG1_b	XP_020177985.1
	Aegilops_tauschii_tauschii_ZOG2	XP_020177984.1
Amaranthus hypochondriacus	Amaranthus_hypochondriacus_ZOG1a; AHYPO_002907_Org_Ahypochondria	AHYPO_002907-RA
	Amaranthus_hypochondriacus_ZOGb; AHYPO_000044_Org_Ahypochondria	AHYPO_000044-RA
	Amaranthus_hypochondriacus_ZOGc; AHYPO_015248_Org_Ahypochondria	AHYPO_015248-RA
Amborella trichopoda	Amborella_trichopoda_cisZOGa; 1evm_27.TU.AmTr_v1.0_scaffold0	AMTR_s00039p00113770
	Amborella_trichopoda_cisZOGb, 2evm_27.TU.AmTr_v1.0_scaffold0	AMTR_s00039p00080900
	Amborella_trichopoda_cisZOGc; 3evm_27.TU.AmTr_v1.0_scaffold0	AMTR_s00039p00102080
	Amborella_trichopoda_cisZOGd; 4evm_27.TU.AmTr_v1.0_scaffold0	AMTR_s00039p00077780
Ananas comosus	Ananas_comosus_ZOG1_a	OAY73061.1
	Ananas_comosus_ZOG1_b	OAY73060.1
	Ananas_comosus_ZOG2_isoX1	XP_020083740.1
	Ananas_comosus_ZOG2_isoX1	XP_020083764.1
Apostasia shenzhenica	Apostasia_shenzhenica_ZOG2	PKA60179.1
Aquilegia coerulea	Aquilegia_coerulea_a	PIA53662.1
	Aquilegia_coerulea_b	PIA53659.1
	Aquilegia_coerulea_c	PIA48338.1
	Aqcoe1G034400_Org_Acoerulea_pe	Aqcoe1G034400.1.p
	Aqcoe1G034600_Org_Acoerulea_pe	Aqcoe1G034600.1.p
	Aqcoe2G024500_Org_Acoerulea_pe	Aqcoe2G024500.1.p
Arachis duranensis	Arachis_duranensis_ZOG_a	XP_015969165.1
	Arachis_duranensis_ZOG_b	XP_015949672.1
Arachis ipaensis	Arachis_ipaensis_ZOG	XP_020959447.1
Avena strigosa	Avena_strigosa_c	ACD03239.1
Beta vulgaris vulgaris	Beta_vulgaris_vulgaris_ZOG_a	XP_010672878.1
	Beta_vulgaris_vulgaris_ZOG_b	XP_019104229.1
Brachypodium distachyon	Brachypodium_distachyon_ZOG_a	XP_003562518.1
	Brachypodium_distachyon_ZOG_b	XP_003580300.3
	Brachypodium_distachyon_ZOG_c	XP_003565056.1
	Brachypodium_distachyon_ZOG_d	XP_003580302.1
	Brachypodium_distachyon_ZOG1_f	XP_003580304.1
Brachypodium stacei	Brachypodium_stacei_ZOGa; Brast09G168400_Org_Bstacei_pep	Brast09G168400.1
	Brachypodium_stacei_ZOGb; Brast01G350200_Org_Bstacei_pep	Brast01G350200.1
Cajanus cajan	Cajanus_cajan_ZOG_a	XP_020218792.1
	Cajanus_cajan_ZOG_c	XP_020227792.1
	Cajanus_cajan_ZOG_d	KYP57312.1
	Cajanus_cajan_ZOG_e	XP_020210627.1
Capsicum annuum	Capsicum_annuum_ZOG	XP_016552962.1
Carica papaya	Carica_papaya_ZOG	XP_021887894.1
	5evm.TU.supercontig_182.5_Org	evm.model.supercontig_182.5
Cicer arietinum	Cicer_arietinum_ZOG	XP_004498042.1
Citrus clementina	Citrus_clementina	XP_006421301.1
	Ciclev10004886m.g_Org_Cclement	Ciclev10004886m.g
	Ciclev10005382m.g_Org_Cclement	Ciclev10005382m.g
Citrus sinensis	Citrus_sinensis_a	KDO36524.1
	Citrus_sinensis_b	XP_006475704.1
	orange1.1g039436m.g_Org_Csinen	orange1.1g039436m.g
Citrus unshiu	Citrus_unshiu_CUMW_226820	GAY63588.1
Coffea arabica	Coffea_arabica_ZOGc	evm.model.Scaffold_419.191
	Coffea_arabica_ZOGd	evm.model.Scaffold_419.194
	Coffea_arabica_ZOGe	evm.model.Scaffold_419.199
	Coffea_arabica_ZOGf	evm.model.Scaffold_419.195
Coffea canephora	Coffea_canephora_a	CDP14134.1
	Coffea_canephora_b	CDP14140.1
Corchorus capsularis	Corchorus_capsularis	OMO51036.1
Cucumis sativus	Cucumis_sativus_ZOGa; Cucsa.269030_Org_Csativus_pept	Cucsa.269030.1
	Cucumis_sativus_ZOGb; Cucsa.191200_Org_Csativus_pept	Cucsa.269020.1
	Cucsa.191200_Org_Csativus_pept	Cucsa.191200
Cucurbita maxima	Cucurbita_maxima_ZOG	XP_022967792.1
Daucus carota sativus	Daucus_carota_sativus	KZM88191.1
	Daucus_carota_sativus_ZOG_c	XP_017216183.1
	Daucus_sativus_sativus_ZOG_a	XP_017249706.1
	Daucus_sativus_sativus_ZOG_b	XP_017234186.1
Dichanthelium oligosanthes	Dichanthelium_oligosanthes_ZOG_a	OEL30970.1
	Dichanthelium_oligosanthes_ZOG_b	OEL20213.1
	Dichanthelium_oligosanthes_ZOG_c	OEL34221.1
	Dichanthelium_oligosanthes_ZOG_d	OEL32498.1
	Dichanthelium_oligosanthes_ZOG1	OEL30970.1
Dorcoceras hygrometricum	Dorcoceras_hygrometricum_ZOG_e	KZV38320.1
Durio zibethinus	Durio_zibethinus_ZOG	XP_022766002.1
Elaeis guineensis	Elaeis_guineensis	XP_010918853.2
Elaeis guineensis	Elaeis_guineensis_ZOG	XP_010910133.1
Eucalyptus grandis	Eucalyptus_grandis_ZOG	XP_010024031.1
	Eucgr.A02308_Org_Egrandis_pept	Eucgr.A02308
	Eucgr.A02314_Org_Egrandis_pept	Eucgr.A02314
	Eucgr.A02318_Org_Egrandis_pept	Eucgr.A02318
	Eucgr.A02320_Org_Egrandis_pept	Eucgr.A02320
	Eucgr.A02321_Org_Egrandis_pept	Eucgr.A02321
	Eucgr.A02323_Org_Egrandis_pept	Eucgr.A02323
	Eucgr.A02326_Org_Egrandis_pept	Eucgr.A02326
	Eucgr.A02328_Org_Egrandis_pept	Eucgr.A02328
	Eucgr.A02329_Org_Egrandis_pept	Eucgr.A02329
	Eucgr.A02330_Org_Egrandis_pept	Eucgr.A02330
Fragaria vesca vesca	Fragaria_vesca_vesca	XP_004303646.1
	gene21990v1.0hybrid_Org_Fves	gene21990v1.0
Glycine max	Glycine_max_a	KRH66891.1
	Glycine_max_ZOG_a	XP_003519074.1
	Glycine_max_ZOG_b	XP_003537252.1
	Glycine_max_ZOG_c	XP_003519079.1
	Glycine_max_ZOG_d	AAM09514.2
	Glycine_max_ZOG_e	XP_003535886.2
	Glycine_max_ZOG_f	XP_003521165.2
	Glyma.02G184200_Org_Gmax_pepti	Glyma.02G184200
	Glyma.02G186000_Org_Gmax_pepti	Glyma.02G186000
	Glyma.03G134500_Org_Gmax_pepti	Glyma.03G134500
	Glyma.10G107900_Org_Gmax_pepti	Glyma.10G107900
	Glyma.10G108400_Org_Gmax_pepti	Glyma.10G108400
	Glyma.19G136700_Org_Gmax_pepti	Glyma.19G136700
Glycine soja	Glycine_soja_ZOG_a	KHN14960.1
	Glycine_soja_ZOG_b	KHN07349.1
Gossypium arboreum	Gossypium_arboreum_ZOG	XP_017619572.1
Gossypium hirsutum	Gossypium_hirsutum_ZOG	XP_016707500.1
Gossypium raimondii	Gossypium_raimondii_ZOG	XP_012468010.1
	Gorai.002G227900_Org_Graimondi	Gorai.002G227900
Handroanthus impetiginosus	Handroanthus_impetiginosus	PIN16059.1
	Handroanthus_impetiginosus	PIN16060.1
Helianthus annuus	Helianthus_annuus_ZOG	XP_021971719.1
Hevea brasiliensis	Hevea_brasiliensis_ZOG_a	XP_021638246.1
	Hevea_brasiliensis_ZOG_b	XP_021657608.1
Hordeum vulagre vulgare	Hordeum_vulagre_vulgare_a	BAJ89296.1
	Hordeum_vulgare_vulgare_b	BAJ89478.1
	Hordeum_vulgare_vulgare_c	BAJ94231.1
	Hordeum_vulgare_vulgare_d	BAK03215.1
	Hordeum_vulgare_vulgare_ZOG	ADG56506.1
Chenopodium quinoa	Chenopodium_quinoa_ZOG_a	XP_021741056.1
	Chenopodium_quinoa_ZOG_b	XP_021741033.1
	Chenopodium_quinoa_ZOG_c	XP_021724170.1
	Chenopodium_quinoa_ZOG_d	XP_021724169.1
	Chenopodium_quinoa_ZOG_e	XP_021724171.1
	Chenopodium_quinoa_ZOG_f	XP_021741027.1
	Chenopodium_quinoa_ZOG_g	XP_021729064.1
Ipomoea nil	Ipomoea_nil_ZOG_a	XP_019162985.1
	Ipomoea_nil_ZOG_b	XP_019162090.1
Jatropha curcas	Jatropha_curcas_a	KDP26081.1
	Jatropha_curcas_b	KDP26082.1
	Jatropha_curcas_ZOG_a	XP_012086206.1
	Jatropha_curcas_ZOG_b	XP_012086205.1
Lupinus angustifolius	Lupinus angustifolius_ZOGb	OIV92319.1
	Lupinus_angustifolius_TanjilG_10529	OIV92319.1
	Lupinus_angustifolius_TanjilG_26827	OIW11461.1
	Lupinus_angustifolius_ZOG_a	XP_019442956.1
	Lupinus_angustifolius_ZOG_b	OIW12151.1
	Lupinus_angustifolius_ZOG_c	XP_019442958.1
	Lupinus_angustifolius_ZOG_d	XP_019424870.1
	Lupinus_angustifolius_ZOG_e	XP_019444065.1
	Lupinus_angustifolius_ZOGa	XP_019424870.1
Macleaya cordata	Macleaya_cordata_a	OVA18489.1
Malus domestica	Malus_domestica_ZOG	XP_008346617.1
	MDP0000793268_Org_Mdomestica_p	MDP0000793268
	MDP0000850255_Org_Mdomestica_p	MDP0000850255
Manihot esculenta	Manihot_esculenta_ZOG_a	XP_021620185.1
	Manihot_esculenta_ZOG_b	XP_021622483.1
	Manes.08G052700_Org_Mesculenta	Manes.08G052700
	Manes.09G018300_Org_Mesculenta	Manes.09G018300
Medicago truncatula	Medicago_truncatula_ZOG_a	XP_013446783.1
	Medicago_truncatula_ZOG_b; Medtr1g029540_Org_Mtruncatula	XP_013466442.1
	Medicago_truncatula_ZOG_c; Medtr4g008630_Org_Mtruncatula	XP_013454613.1
	Medicago_truncatula_ZOGa	XP_013446783
	Medicago_truncatula_ZOGb; Medtr8g090095_Org_Mtruncatula	KEH20810.1
Mimulus guttatus	Eryanthe_guttata	EYU18711.1
	Erythranthe_guttata_ZOG_a	XP_012828050.1
	Erythranthe_guttata_ZOG_b	XP_012828189.1
	Mimulus_guttatus_ZOGa; Migut.J01736_Org_Mguttatus_pep	Migut.J01736.1
	Mimulus_guttatus_ZOGb; Migut.B00972_Org_Mguttatus_pep	Migut.B00972.1
	Mimulus_guttatus_ZOGc; Migut.J01737_Org_Mguttatus_pep	Migut.J01737.1
	Mimulus_guttatus_ZOGd; Migut.K00100_Org_Mguttatus_pep	Migut.K00100.1
	Mimulus_guttatus_ZOGe; Migut.K00099_Org_Mguttatus_pep	Migut.K00099.1
	Mimulus_guttatus_ZOGf; Migut.K00096_Org_Mguttatus_pep	Migut.K00096.1
Morus notabilis	Morus_notabilis_ZOG	XP_010092094.1
Musa acuminata malaccensis	Musa_acuminata_malaccensis	XP_009400942.1
	Musa_acuminata_malaccensis_ZOG2_isoX1	XP_009390153.1
	Musa_acuminata_malaccensis_ZOG2_isoX2	XP_018681862.1
	GSMUA_Achr1G03370_001_Org_Macu	GSMUA_Achr1G03370_001
Nelumbo nucifera	Nelumbo_nucifera_ZOG_a	XP_010269695.1
	Nelumbo_nucifera_ZOG_b	XP_010279537.1
	Nelumbo_nucifera_ZOG_c	XP_010279538.1
Nicotiana attenuata	Nicotiana_attenuata_ZOG_a	XP_019251472.1
	Nicotiana_attenuata_ZOG_b	XP_019223820.1
	Nicotiana_attenuata_ZOG_c	XP_019263722.1
	Nicotiana_attenuata_ZOG_d	XP_019241244.1
Nicotiana sylvestris	Nicotiana_sylvestris_ZOG_a	XP_009783803.1
	Nicotiana_sylvestris_ZOG_b	XP_009777653.1
	Nicotiana_sylvestris_ZOG_c	XP_009782889.1
	Nicotiana_sylvestris_ZOG_d	XP_009760629.1
	Nicotiana_sylvestris_ZOG_e	XP_009766031.1
Nicotiana tabacum	Nicotiana_tabacum_ZOG_a	XP_016450553.1
	Nicotiana_tabacum_ZOG_b	XP_016510419.1
	Nicotiana_tabacum_ZOG_c	XP_016508130.1
	Nicotiana_tabacum_ZOG_d	XP_016475189.1
Nicotiana tomentosiformis	Nicotiana_tomentosiformis	XP_009586605.1
	Nicotiana_tomentosiformis_ZOG_a	XP_009595637.1
	Nicotiana_tomentosiformis_ZOG_b	XP_009626493.1
	Nicotiana_tomentosiformis_ZOG_c	XP_009600543.1
Olea europaea sylvestris	Olea_europaea_sylvestris_ZOG_a	XP_022853579.1
	Olea_europaea_sylvestris_ZOG_b	XP_022856928.1
	Olea_europaea_sylvestris_ZOG_c	XP_022856915.1
Oropetium thomaeum	Oropetium_thomaeum_ZOG1; Oropetium_20150105_26952_Org_O	Oropetium_20150105_26952A
	Oropetium_thomaeum_ZOG2; Oropetium_20150105_10306_Org_O	Oropetium_20150105_12331A
Oryza brachyantha	Oryza_brachyantha_ZOG1_a	XP_006652626.1
	Oryza_brachyantha_ZOG1_c	XP_006652647.1
Oryza sativa	Oryza_sativa	CAH67400.1
Oryza sativa Indica	Oryza_sativa_Indica_Group_OsI_16939	EAY95122.1
	Oryza_sativa_Indica_Group_OsI_16941	EAY95124.1
	Oryza_sativa_Indica_Group_OsI_17001	CAH66756.1
Oryza sativa Japonica	Oryza_sativa_Japonica_Group_a	BAF15439.1
	Oryza_sativa_Japonica_Group_b	CAE01866.2
	Oryza_sativa_Japonica_ZOG_a; LOC_Os04g46990_Org_Osativa_pep	XP_015647802.1
	Oryza_sativa_Japonica_ZOG_b	EEE67749.1
	Oryza_sativa_Japonica_ZOG_c; LOC_Os04g47720_Org_Osativa_pep	XP_015634254.1
	Oryza_sativa_Japonica_ZOG_d; LOC_Os07g46610_Org_Osativa_pep	XP_015636751.1
	Oryza_sativa_Japonica_ZOG1_e; LOC_Os04g47770_Org_Osativa_pep	XP_015633949.1
	Oryza_sativa_Japonica_ZOG1_f; LOC_Os04g46980_Org_Osativa_pep	XP_015634354.1
Oryza sativa	Oryza_sativa_OsI_16942	CAH67401.1
Panax ginseng	Panax_ginseng_a	AIE12482.1
	Panax_ginseng_b	AKA44596.1
Panicum hallii	Panicum_hallii_PAHAL_B04840	PAN15278.1
	Panicum_hallii_PAHAL_G00631; Pahal.G00631_Org_Phallii_pepti	PAN38716.1
	Panicum_hallii_PAHAL_G01884	PAN39519.1
	Panicum_hallii_PAHAL_G01885; Pahal.G01885_Org_Phallii_pepti	PAN39520.1
	Panicum_hallii_PAHAL_G01886; Pahal.G01886_Org_Phallii_pepti	PAN39521.1
	Panicum_hallii_PAHAL_G01888; Pahal.G01888_Org_Phallii_pepti	PAN39524.1
	Panicum_hallii_PAHAL_G01889	PAN39523.1
Panicum virgatum	Pavir.Ga00908_Org_Pvirgatum_pe	Pavir.Ga00908
	Pavir.Ga00910_Org_Pvirgatum_pe	Pavir.Ga00910
	Pavir.Ga01027_Org_Pvirgatum_pe	Pavir.Ga01027
	Pavir.Ga01031_Org_Pvirgatum_pe	Pavir.Ga01031
	Pavir.Ga01050_Org_Pvirgatum_pe	Pavir.Ga01050
	Pavir.Gb00943_Org_Pvirgatum_pe	Pavir.Gb00943
	Pavir.Gb01145_Org_Pvirgatum_pe	Pavir.Gb01145
	Pavir.Gb01350_Org_Pvirgatum_pe	Pavir.Gb01350
	Pavir.J04730_Org_Pvirgatum_pep	Pavir.J04730p
	Pavir.J05895_Org_Pvirgatum_pep	Pavir.J05895p
	Pavir.J28687_Org_Pvirgatum_pep	Pavir.J28687p
	Pavir.J31680_Org_Pvirgatum_pep	Pavir.J31680p
	Pavir.J40761_Org_Pvirgatum_pep	Pavir.J40761p
Phaseolus lunatus	Phaseolus_lunatus_ZOG	AAM09517.1
	Phaseolus_lunatus_ZOG1	Q9ZSK5.1
	Phaseolus_lunatus_ZOG2	AAM09516.1
Phaseolus vulgaris	Phaseolus_vulgaris_hypot	XP_007145588.1
	Phaseolus_vulgaris_hypot1; Phvul.007G251100_Org_Pvulgaris	XP_007145587.1
	Phaseolus_vulgaris_hypot2	XP_007145589.1
	Phaseolus_vulgaris_hypot3	XP_007145586.1
	Phaseolus_vulgaris_hypot4; Phvul.008G103900_Org_Pvulgaris	XP_007140338.1
	Phaseolus_vulgaris_hypot5; Phvul.007G251200_Org_Pvulgaris	XP_007162168.1
	Phvul.008G158106_Org_Pvulgaris	Phvul.008G158106
	Phvul.007G251300_Org_Pvulgaris	Phvul.007G251300
Phoenix dactylifera	Phoenix_dactylifera_ZOG_a	XP_008808448.1
	Phoenix_dactylifera_ZOG_b	XP_008794220.2
Populus euphratica	Populus_euphratica_ZOG	XP_011048089.1
	Populus_euphratica_ZOG_isoX1	XP_011039446.1
Populus trichocarpa	Populus_trichocarpa_ZOG	XP_002322723.2
	Populus_trichocarpa_ZOG_a	XP_002308926.1
	Populus_trichocarpa_ZOG_b	XP_002308931.2
Prunus avium	Prunus_avium_ZOG	XP_021826824.1
Prunus mume	Prunus_mume_ZOG	XP_008244258.1
Prunus persica	Prunus_persica_ZOG; Prupe.7G055200_Org_Ppersica_pe	XP_007204339.2
Pyrus x bretschneideri	Pyrus_x_bretschneideri_ZOG	XP_018504434.1
	Pyrus_x_bretschneideri_ZOG_isoX1	XP_009363193.1
	Pyrus_x_bretschneideri_ZOG_isoX2	XP_009363195.1
Ricinus communis	Ricinus_communis_a	EEF30257.1
	Ricinus_communis_b	XP_002532135.1
	Ricinus_communis_ZOG	XP_015582681.1
Saccharum hybrid cultivar	Saccharum_hybrid_cultivar_R570	AGT16462.1
	Saccharum_hybrid_cultivar_ZOG	AGT16463.1
Salix purpurea	Salix_purpurea_ZOGa	SapurV1A.0228s0070.1
	Salix_purpurea_ZOGb	SapurV1A.0567s0020.1
Sesamum indicum	Sesamum_indicum_ZOG_a	XP_011075343.2
	Sesamum_indicum_ZOG_b	XP_011075346.1
	Sesamum_indicum_ZOG_c	XP_011075345.1
Setaria italica	Setaria_italica_SETIT_012135mg	KQK98412.1
	Setaria_italica_ZOG_a; Seita.7G194800_Org_Sitalica_pe	XP_022683785.1
	Setaria_italica_ZOG_b	XP_022684477.1
	Setaria_italica_ZOG_c	XP_012703082.1
	Setaria_italica_ZOG_d; Seita.7G139300_Org_Sitalica_pe	XP_004975978.1
	Setaria_italica_ZOG_e	XP_004958585.1
	Setaria_italica_ZOG_f	XP_022684476.1
	Setaria_italica_ZOG_SETIT_010045mg; Seita.7G194600_Org_Sitalica_pe	KQK98414.1
	Setaria_italica_ZOG1	XP_022683786.1
	Seita.7G194300_Org_Sitalica_pe	Seita.7G194300
	Seita.7G194700_Org_Sitalica_pe	Seita.7G194700
Setaria viridis	Sevir.7G149400_Org_Sviridis_pe	Sevir.7G149400
	Sevir.7G206300_Org_Sviridis_pe	Sevir.7G206300
	Sevir.7G206700_Org_Sviridis_pe	Sevir.7G206700
	Sevir.7G206800_Org_Sviridis_pe	Sevir.7G206800
	Sevir.7G206900_Org_Sviridis_pe	Sevir.7G206900
Solanum lycopersicum	Solanum_lycopersicum_ZOG_a	XP_004249235.1
	Solanum_lycopersicum_ZOG_b	XP_004249252.1
	Solyc00g050130.1_Org_Slycopers	Solyc00g050130.1
	Solyc04g016190.1_Org_Slycopers	Solyc04g016190.1
	Solyc04g016200.1_Org_Slycopers	Solyc04g016200.1
	Solyc05g012670.1_Org_Slycopers	Solyc05g012670.1
	Solyc06g062290.1_Org_Slycopers	Solyc06g062290.1
	Solyc06g062330.1_Org_Slycopers	Solyc06g062330.1
	Solyc07g006800.1_Org_Slycopers	Solyc07g006800.1
	Solyc10g079320.1_Org_Slycopers	Solyc10g079320.1
	Solyc10g079330.1_Org_Slycopers	Solyc10g079330.1
	Solyc10g079340.1_Org_Slycopers	Solyc10g079340.1
	Solyc10g079350.1_Org_Slycopers	Solyc10g079350.1
	Solyc10g079930.1_Org_Slycopers	Solyc10g079930.1
	Solyc10g079950.1_Org_Slycopers	Solyc10g079950.1
	Solyc10g079980.1_Org_Slycopers	Solyc10g079980.1
	Solyc12g009910.1_Org_Slycopers	Solyc12g009910.1
	Solyc12g009930.1_Org_Slycopers	Solyc12g009930.1
	Solyc12g009940.1_Org_Slycopers	Solyc12g009940.1
Solanum pennellii	Solanum_pennellii_ZOG	XP_015089201.1
	Solanum_pennellii_ZOG_a	XP_015055248.1
	Solanum_pennellii_ZOG_b	XP_015089666.1
Solanum tuberosum	Solanum_tuberosum	XP_006355036.1
	Solanum_tuberosum_ZOG_a	XP_006351384.1
	Solanum_tuberosum_ZOG_b	XP_006350170.1
	Solanum_tuberosum_ZOG_c	XP_006351402.1
Sorghum bicolor	Sorghum_bicolor_a	OQU81368.1
	Sorghum_bicolor_b	OQU81369.1
	Sorghum_bicolor_ZOG_a	Q6JAH0.1
	Sorghum_bicolor_ZOG_b	XP_002448306.1
	Sorghum_bicolor_ZOG_c	XP_002448305.1
	Sorghum_bicolor_ZOG_d	XP_002437484.1
	Sorghum_bicolor_ZOG_e	XP_002448304.2
	Sorghum_bicolor_ZOG_f	AAT42162.1
	Sorghum_bicolor_ZOG_g	XP_002446923.2
	Sorghum_bicolor_ZOG2_isoX1	XP_021318167.1
	Sorghum_bicolor_ZOG2_isoX2	XP_021318168.1
	Sorghum_bicolor_ZOG2_isoX3	XP_002446275.2
	Sorgum_bicolor_ZOG_b	XP_002448302.1
	Sorgum_bicolor_ZOG_c	OQU82110.1
	Sorgum_bicolor_ZOG1_a	XP_002463331.2
Spinacia oleracea	Spinacia_oleracea_a	KNA09361.1
	Spinacia_oleracea_b	KNA25634.1
	Spinacia_oleracea_ZOG_a	XP_021843072.1
	Spinacia_oleracea_ZOG_b	XP_021865435.1
	Spinacia_oleracea_ZOG_c	XP_021865427.1
Spirodela polyrhiza	Spirodela_polyrhiza_cisZOG	Spipo1G0015000
Theobroma cacao	Theobroma_cacao	EOY09194.1
	Theobroma_cacao_ZOG_isoX1	XP_017977681.1
	Theobroma_cacao_ZOG_isoX2	XP_017977682.1
	Theobroma_cacao_ZOG_isoX3	XP_017977683.1
	Theobroma_cacao_ZOG_isoX4	XP_017977684.1
	Theobroma_cacao_ZOGa	Thecc1EG024595t1
	Theobroma_cacao_ZOGb	Thecc1EG024594t1
Trifolium pratense	Trifolium pratense_ZOGa	Tp57577_TGAC_v2_mRNA20356
	Trifolium pratense_ZOGb	Tp57577_TGAC_v2_mRNA6433
Trifolium subterraneum	Trifolium_subterraneum_a	GAU24226.1
	Trifolium_subterraneum_b	GAU24227.1
	Trifolium_subterraneum_c	GAU24228.1
Triticum aestivum	Triticum_aestivum	CDM83291.1
	Triticum_aestivum_ZOG	AEV76978.1
	Triticum_aestivum_ZOG1	AEV76976.1
	Triticum_aestivum_ZOG2a	AEV76977.1
Triticum urartu	Triticum_urartu	EMS67468.1
Vigna angularis angularis	Vigna_angularis_angularis_a	BAT96349.1
	Vigna_angularis_angularis_b	BAT96350.1
	Vigna_angularis_angularis_ZOG	XP_017414178.1
Vigna angularis	Vigna_angularis_ZOG_a	XP_017414153.1
	Vigna_angularis_ZOG_b	XP_017414210.1
	Vigna_angularis_ZOG_c	XP_017413978.1
	Vigna_angularis_ZOG_d	XP_017420645.1
	Vigna_angularis_ZOG_e	XP_017414189.1
	Vigna_angularis_ZOG_f	XP_017414339.1
	Vigna_angularis_ZOG_g	XP_017416059.1
Vigna radiata radiata	Vigna_radiata_radiata_ZOG	XP_014495319.1
	Vigna_radiata_radiata_ZOG	XP_014512319.1
	Vigna_radiata_radiata_ZOG_a	XP_014511406.1
	Vigna_radiata_radiata_ZOG_b	XP_014512279.1
	Vigna_radiata_radiata_ZOG_b	XP_014513258.1
	Vigna_radiata_radiata_ZOG_c	XP_014512662.2
	Vigna_radiata_radiata_ZOG_d	XP_014512969.1
Vitis vinifera	Vitis_vinifera_ZOG_a	XP_002278696.2
	Vitis_vinifera_ZOG_b	XP_002284381.1
	GSVIVG01033243001_Org_Vvinifer	GSVIVG01033243001
Zea mays	Zea_mays_a; GRMZM2G075387_Org_Zmays_peptid	ONM18164.1
	Zea_mays_b	XP_008667332.1
	Zea_mays_c; GRMZM2G086925_Org_Zmays_peptid	NP_001136576.1
	Zea_mays_ZOG	AAL75980.1
	Zea_mays_ZOG_a	XP_008670630.1
	Zea_mays_ZOG_b	NP_001141165.1
	Zea_mays_ZOG1	NP_001105017.1
	Zea_mays_ZOG2; GRMZM2G110511_Org_Zmays_peptid	XP_008657045.1
	GRMZM2G086925_Org_Zmays_peptid	GRMZM2G086925
	GRMZM2G168474_Org_Zmays_peptid	GRMZM2G168474
	Zm00008a006576_Org_ZmaysPH207	Zm00008a006576
	Zm00008a007639_Org_ZmaysPH207	Zm00008a007639
	Zm00008a032863_Org_ZmaysPH207	Zm00008a032863
Ziziphus jujuba	Ziziphus_jujuba_ZOG	XP_015898060.1
Zostera marina	Zostera_marina	KMZ64625.1
